# Supplementary material for: Molecular Profiling of Polish Pediatric Patients with Epilepsy: A Single-Center Diagnostic Experience Using Next-Generation Sequencing
Source: Genes (Basel). 2026 Jan 27;17(2):133. doi: 10.3390/genes17020133 (PMC12940239; doi:10.3390/genes17020133)
Supplement: Supplementary file 1 [file genes-17-00133-s001.zip]

Archive with 1 entries (1 files):
- genes-4046377-supplementary.xlsx
