# Supplementary material for: Molecular Profiling of Polish Pediatric Patients with Epilepsy: A Single-Center Diagnostic Experience Using Next-Generation Sequencing
Source: Genes (Basel). 2026 Jan 27;17(2):133. doi: 10.3390/genes17020133 (PMC12940239; doi:10.3390/genes17020133)
Supplement: Supplementary file 1 [file genes-17-00133-s001.zip › genes-4046377-supplementary.xlsx]

## Sheet: Suppl Table S1
Supplementary Table S1. A targeted epilepsy NGS panel stratified by epilepsy syndrome and/or seizure type
HGNC ID	GENE	gene status in the CMHI1000	idiopathic epilepsy	Developmental and epileptic encephalopathy (DEE)	Epilepsy with developmental delay/ intellectual disability	Syndromic epilepsy	Nocturnal seizures	Infantile spasm	Atonic seizures	Absence seizures	Myoclonic seizures	Tonic-Clonic seizures	Febrile seizures	Generalized seizures	Focal / Multifocal seizures	Refractory seizures	Metabolic seizures	Ion channel- epilepsy
20	AARS1	no	no	yes	yes	n/p	n/p	yes	n/p	n/p	yes	yes	n/p	n/p	yes	yes	no	no
23	ABAT	no	no	no	yes	n/p	n/p	n/p	n/p	n/p	n/p	n/p	n/p	yes	yes	yes	yes	no
32	ABCA2	no	no	no	yes	n/p	n/p	n/p	n/p	n/p	n/p	n/p	n/p	n/p	n/p	n/p	no	no
59	ABCC8	yes	no	no	n/p	n/p	n/p	n/p	n/p	n/p	n/p	n/p	n/p	n/p	n/p	n/p	yes	no
61	ABCD1	yes	no	no	yes	n/p	n/p	n/p	n/p	n/p	n/p	n/p	n/p	n/p	n/p	n/p	no	no
89	ACADM	yes	no	no	yes	n/p	n/p	n/p	n/p	n/p	n/p	n/p	n/p	n/p	n/p	n/p	yes	no
90	ACADS	yes	no	no	yes	n/p	n/p	n/p	n/p	n/p	n/p	n/p	n/p	n/p	n/p	n/p	yes	no
119	ACOX1	yes	no	no	n/p	yes	n/p	n/p	n/p	n/p	yes	n/p	n/p	yes	n/p	n/p	yes	no
132	ACTB	yes	no	no	n/p	yes	n/p	yes	n/p	n/p	n/p	n/p	n/p	n/p	n/p	n/p	no	no
144	ACTG1	yes	no	no	n/p	yes	n/p	n/p	n/p	n/p	n/p	n/p	n/p	n/p	n/p	n/p	no	no
160	ACTL6B	no	no	yes	yes	n/p	n/p	n/p	n/p	n/p	n/p	n/p	n/p	n/p	yes	yes	no	no
177	ACY1	no	no	no	yes	yes	n/p	n/p	n/p	n/p	n/p	n/p	n/p	n/p	n/p	n/p	yes	no
201	ADAM22	no	no	yes	yes	yes	n/p	n/p	n/p	n/p	n/p	yes	n/p	yes	yes	yes	no	no
225	ADAR	no	no	no	n/p	yes	n/p	n/p	n/p	n/p	n/p	n/p	n/p	n/p	n/p	n/p	no	no
226	ADARB1	no	no	no	yes	yes	n/p	n/p	n/p	n/p	n/p	n/p	n/p	yes	n/p	yes	no	no
25151	ADAT3	no	no	no	yes	yes	n/p	n/p	n/p	n/p	n/p	n/p	n/p	n/p	n/p	n/p	no	no
4512	ADGRG1	no	no	no	yes	n/p	n/p	n/p	n/p	n/p	n/p	n/p	n/p	n/p	n/p	n/p	no	no
257	ADK	yes	no	no	yes	n/p	n/p	n/p	n/p	n/p	n/p	n/p	n/p	n/p	n/p	n/p	yes	no
21304	ADPRS	no	no	no	yes	n/p	n/p	n/p	n/p	n/p	n/p	n/p	n/p	n/p	n/p	n/p	no	no
291	ADSL	yes	no	no	yes	yes	n/p	yes	n/p	n/p	n/p	n/p	n/p	n/p	n/p	n/p	yes	no
6473	AFF3	no	no	no	n/p	yes	n/p	n/p	n/p	n/p	n/p	n/p	n/p	n/p	n/p	n/p	no	no
18119	AFG2A	no	no	no	yes	yes	n/p	n/p	n/p	yes	yes	yes	n/p	n/p	n/p	n/p	no	no
28762	AFG2B	no	no	no	yes	n/p	n/p	yes	n/p	yes	n/p	n/p	n/p	yes	yes	n/p	no	no
315	AFG3L2	no	no	no	yes	n/p	n/p	n/p	n/p	n/p	yes	yes	n/p	n/p	n/p	n/p	no	no
318	AGA	yes	no	no	yes	yes	n/p	n/p	n/p	n/p	n/p	n/p	n/p	n/p	n/p	n/p	yes	no
3262	AGO1	no	no	no	yes	n/p	n/p	n/p	n/p	n/p	n/p	n/p	yes	n/p	n/p	yes	no	no
8768	AIFM1	yes	no	no	yes	n/p	n/p	n/p	n/p	n/p	n/p	n/p	n/p	n/p	n/p	n/p	yes	no
10648	AIMP1	yes	no	no	yes	n/p	n/p	n/p	n/p	n/p	n/p	yes	n/p	n/p	yes	yes	no	no
20609	AIMP2	no	no	no	yes	n/p	n/p	n/p	n/p	n/p	n/p	n/p	n/p	n/p	yes	yes	no	no
393	AKT3	yes	no	no	yes	n/p	n/p	n/p	n/p	n/p	n/p	n/p	n/p	n/p	n/p	n/p	no	no
403	ALDH3A2	no	no	no	n/p	yes	n/p	n/p	n/p	n/p	n/p	n/p	n/p	n/p	n/p	n/p	no	no
408	ALDH5A1	yes	no	no	yes	n/p	n/p	n/p	n/p	yes	yes	yes	n/p	yes	n/p	n/p	yes	no
877	ALDH7A1	yes	yes	no	yes	n/p	n/p	n/p	n/p	n/p	yes	yes	n/p	yes	n/p	n/p	yes	no
18294	ALG1	yes	no	no	yes	yes	n/p	n/p	n/p	n/p	n/p	n/p	n/p	n/p	yes	yes	yes	no
32456	ALG11	no	no	no	yes	yes	n/p	n/p	n/p	n/p	n/p	n/p	n/p	n/p	n/p	n/p	yes	no
30881	ALG13	no	no	yes	yes	yes	n/p	yes	n/p	n/p	n/p	n/p	n/p	n/p	n/p	yes	no	no
28287	ALG14	no	no	no	n/p	yes	n/p	yes	n/p	n/p	n/p	n/p	n/p	n/p	n/p	n/p	no	no
23056	ALG3	no	no	no	yes	yes	n/p	n/p	n/p	n/p	n/p	n/p	n/p	n/p	n/p	n/p	yes	no
23157	ALG6	yes	no	no	yes	yes	n/p	n/p	n/p	n/p	n/p	n/p	n/p	n/p	n/p	n/p	yes	no
23161	ALG8	no	no	no	n/p	yes	n/p	n/p	n/p	n/p	n/p	n/p	n/p	n/p	n/p	n/p	yes	no
15672	ALG9	no	no	no	yes	yes	n/p	n/p	n/p	n/p	n/p	n/p	n/p	n/p	n/p	yes	yes	no
25189	ALKBH8	no	no	no	yes	yes	n/p	n/p	n/p	n/p	n/p	n/p	n/p	n/p	n/p	n/p	no	no
438	ALPL	yes	no	no	n/p	yes	n/p	n/p	n/p	n/p	n/p	n/p	n/p	n/p	n/p	n/p	yes	no
451	AMACR	yes	no	no	n/p	yes	n/p	n/p	n/p	n/p	n/p	n/p	n/p	n/p	n/p	n/p	yes	no
469	AMPD2	no	no	no	n/p	yes	n/p	n/p	n/p	n/p	n/p	n/p	n/p	n/p	n/p	n/p	no	no
473	AMT	yes	no	no	yes	n/p	n/p	n/p	n/p	n/p	n/p	n/p	n/p	n/p	n/p	n/p	yes	no
21316	ANKRD11	yes	no	no	n/p	yes	n/p	n/p	n/p	n/p	n/p	n/p	n/p	n/p	n/p	n/p	no	no
560	AP1S2	yes	no	no	n/p	yes	n/p	n/p	n/p	n/p	n/p	n/p	n/p	n/p	n/p	n/p	no	no
564	AP2M1	no	no	no	yes	n/p	n/p	n/p	yes	yes	yes	yes	n/p	n/p	yes	n/p	no	no
567	AP3B2	no	no	yes	yes	n/p	n/p	n/p	n/p	n/p	n/p	n/p	n/p	n/p	n/p	yes	no	no
572	AP4B1	no	no	no	yes	yes	n/p	n/p	n/p	n/p	n/p	n/p	n/p	n/p	n/p	n/p	no	no
573	AP4E1	no	no	no	yes	yes	n/p	n/p	n/p	n/p	n/p	n/p	n/p	n/p	n/p	n/p	no	no
574	AP4M1	yes	no	no	yes	yes	n/p	n/p	n/p	n/p	n/p	n/p	n/p	n/p	n/p	n/p	no	no
24036	APC2	no	no	no	n/p	yes	n/p	n/p	n/p	n/p	yes	n/p	n/p	yes	n/p	n/p	no	no
652	ARF1	no	no	no	yes	n/p	n/p	yes	n/p	n/p	n/p	n/p	n/p	n/p	n/p	n/p	n/p	no
15772	ARFGEF1	no	no	no	yes	n/p	n/p	yes	yes	yes	yes	n/p	yes	yes	yes	yes	no	no
15853	ARFGEF2	no	no	no	yes	n/p	n/p	yes	n/p	n/p	n/p	n/p	n/p	n/p	n/p	n/p	no	no
663	ARG1	yes	no	no	n/p	yes	n/p	n/p	n/p	n/p	n/p	n/p	n/p	n/p	n/p	n/p	yes	no
14561	ARHGEF9	yes	yes	yes	yes	n/p	n/p	n/p	n/p	n/p	n/p	n/p	n/p	n/p	n/p	yes	no	no
18040	ARID1B	yes	no	no	n/p	yes	n/p	n/p	n/p	n/p	n/p	n/p	n/p	n/p	n/p	n/p	no	no
713	ARSA	yes	no	no	yes	n/p	n/p	n/p	n/p	n/p	n/p	n/p	n/p	n/p	n/p	n/p	no	no
29561	ARV1	no	no	yes	yes	n/p	n/p	n/p	n/p	n/p	n/p	n/p	n/p	n/p	n/p	yes	no	no
18060	ARX	yes	no	yes	yes	yes	n/p	yes	n/p	n/p	yes	n/p	n/p	n/p	n/p	yes	no	no
735	ASAH1	yes	no	no	n/p	yes	n/p	n/p	n/p	n/p	yes	n/p	n/p	yes	n/p	n/p	no	no
19088	ASH1L	no	no	no	yes	n/p	n/p	n/p	n/p	n/p	n/p	n/p	n/p	n/p	n/p	n/p	no	no
746	ASL	yes	no	no	yes	n/p	n/p	n/p	n/p	n/p	n/p	n/p	n/p	n/p	n/p	n/p	yes	no
753	ASNS	no	no	no	yes	yes	n/p	n/p	n/p	n/p	n/p	n/p	n/p	n/p	n/p	n/p	yes	no
756	ASPA	yes	no	no	n/p	yes	n/p	n/p	n/p	n/p	n/p	n/p	n/p	yes	n/p	n/p	no	no
29357	ASXL3	no	no	no	yes	yes	n/p	n/p	n/p	n/p	n/p	n/p	n/p	n/p	n/p	n/p	no	no
794	ATIC	no	no	no	n/p	yes	n/p	n/p	n/p	n/p	n/p	n/p	n/p	n/p	n/p	n/p	yes	no
3033	ATN1	no	no	no	yes	yes	n/p	n/p	n/p	n/p	n/p	n/p	n/p	n/p	n/p	n/p	no	no
799	ATP1A1	no	no	no	yes	yes	n/p	n/p	n/p	n/p	n/p	n/p	n/p	yes	n/p	yes	no	no
800	ATP1A2	yes	no	yes	yes	n/p	n/p	n/p	n/p	n/p	n/p	yes	n/p	yes	yes	yes	no	no
801	ATP1A3	yes	no	yes	yes	n/p	n/p	n/p	n/p	n/p	n/p	yes	n/p	yes	yes	yes	no	no
814	ATP2B1	no	no	no	yes	n/p	n/p	yes	n/p	yes	yes	n/p	yes	n/p	n/p	n/p	no	no
850	ATP5PO	no	no	no	yes	n/p	n/p	yes	n/p	n/p	yes	n/p	yes	yes	n/p	n/p	yes	no
18305	ATP6AP2	yes	no	no	yes	n/p	n/p	n/p	n/p	n/p	n/p	yes	n/p	yes	n/p	yes	no	no
865	ATP6V0A1	no	no	yes	yes	n/p	n/p	yes	n/p	n/p	yes	yes	n/p	yes	yes	yes	no	no
18481	ATP6V0A2	no	no	no	n/p	yes	n/p	n/p	n/p	n/p	n/p	n/p	n/p	n/p	n/p	n/p	no	no
855	ATP6V0C	no	no	no	yes	yes	n/p	yes	yes	yes	yes	yes	yes	yes	yes	yes	no	no
851	ATP6V1A	no	no	yes	yes	n/p	n/p	n/p	n/p	n/p	yes	yes	yes	yes	yes	yes	no	no
869	ATP7A	yes	no	no	n/p	yes	n/p	n/p	n/p	n/p	n/p	n/p	n/p	n/p	n/p	n/p	no	no
882	ATR	yes	no	no	n/p	yes	n/p	n/p	n/p	n/p	n/p	n/p	n/p	n/p	n/p	n/p	no	no
886	ATRX	yes	no	no	yes	yes	n/p	n/p	n/p	n/p	n/p	n/p	n/p	n/p	n/p	n/p	no	no
15685	B4GAT1	no	no	no	n/p	yes	n/p	n/p	n/p	n/p	n/p	n/p	n/p	n/p	n/p	n/p	no	no
986	BCKDHA	no	no	no	n/p	yes	n/p	n/p	n/p	n/p	n/p	n/p	n/p	n/p	n/p	n/p	no	no
987	BCKDHB	no	no	no	n/p	yes	n/p	n/p	n/p	n/p	n/p	n/p	n/p	n/p	n/p	n/p	no	no
1020	BCS1L	yes	no	no	n/p	yes	n/p	n/p	n/p	n/p	n/p	n/p	n/p	n/p	n/p	n/p	no	no
26953	BLTP1	no	no	no	n/p	yes	n/p	n/p	n/p	n/p	n/p	n/p	n/p	n/p	n/p	n/p	no	no
24415	BOLA3	yes	no	no	n/p	yes	n/p	n/p	n/p	n/p	n/p	n/p	n/p	n/p	n/p	n/p	no	no
1097	BRAF	yes	no	no	n/p	yes	n/p	n/p	n/p	n/p	n/p	n/p	n/p	n/p	n/p	n/p	no	no
21701	BRAT1	no	no	no	yes	yes	n/p	n/p	n/p	n/p	yes	n/p	n/p	n/p	yes	n/p	no	no
15832	BSCL2	yes	no	no	yes	n/p	n/p	n/p	n/p	n/p	n/p	n/p	n/p	n/p	n/p	n/p	no	no
1122	BTD	yes	no	no	yes	yes	n/p	n/p	n/p	n/p	n/p	n/p	n/p	n/p	n/p	n/p	yes	no
29521	C12orf57	no	no	no	n/p	yes	n/p	n/p	n/p	n/p	n/p	n/p	n/p	n/p	n/p	n/p	no	no
26799	C2orf69	no	no	no	yes	n/p	n/p	n/p	n/p	n/p	n/p	n/p	n/p	n/p	n/p	n/p	yes	no
1388	CACNA1A	yes	no	yes	yes	n/p	n/p	n/p	n/p	yes	yes	yes	n/p	yes	yes	yes	no	yes
1389	CACNA1B	no	no	no	yes	n/p	n/p	n/p	n/p	n/p	yes	n/p	n/p	yes	yes	yes	no	yes
1390	CACNA1C	yes	no	no	yes	n/p	n/p	yes	n/p	yes	yes	yes	yes	yes	yes	yes	no	yes
1391	CACNA1D	yes	no	no	yes	yes	n/p	n/p	n/p	n/p	yes	yes	n/p	yes	n/p	n/p	no	yes
1392	CACNA1E	no	no	yes	yes	n/p	n/p	n/p	n/p	n/p	n/p	n/p	n/p	n/p	n/p	yes	no	yes
1394	CACNA1G	no	no	no	yes	yes	n/p	n/p	n/p	n/p	n/p	n/p	n/p	n/p	n/p	n/p	no	yes
1396	CACNA1I	no	no	no	yes	n/p	n/p	n/p	n/p	n/p	yes	n/p	n/p	yes	n/p	yes	no	yes
1399	CACNA2D1	no	no	yes	yes	n/p	n/p	n/p	n/p	n/p	n/p	n/p	n/p	yes	n/p	n/p	no	yes
1400	CACNA2D2	no	no	no	yes	n/p	n/p	n/p	n/p	n/p	n/p	n/p	n/p	n/p	yes	yes	no	yes
1424	CAD	no	no	yes	yes	n/p	n/p	n/p	n/p	n/p	n/p	n/p	n/p	n/p	n/p	yes	no	no
1460	CAMK2A	no	no	no	yes	n/p	n/p	n/p	n/p	n/p	yes	n/p	n/p	n/p	n/p	yes	no	no
1461	CAMK2B	no	no	no	yes	n/p	n/p	n/p	n/p	n/p	n/p	n/p	n/p	n/p	n/p	n/p	no	no
19946	CAMSAP1	no	no	no	yes	yes	n/p	yes	n/p	n/p	n/p	n/p	n/p	yes	yes	yes	no	no
6743	CAPRIN1	no	no	no	yes	n/p	n/p	yes	n/p	yes	n/p	n/p	n/p	yes	yes	n/p	no	no
25695	CARS2	no	no	no	n/p	yes	n/p	n/p	n/p	n/p	yes	n/p	n/p	n/p	n/p	yes	yes	no
1497	CASK	yes	no	no	yes	n/p	n/p	n/p	n/p	n/p	n/p	n/p	n/p	n/p	n/p	n/p	no	no
29253	CC2D2A	yes	no	no	n/p	yes	n/p	n/p	n/p	n/p	n/p	n/p	n/p	n/p	n/p	n/p	no	no
25523	CCDC88A	no	no	no	n/p	yes	n/p	n/p	n/p	n/p	n/p	n/p	n/p	n/p	n/p	n/p	no	no
19967	CCDC88C	no	no	no	n/p	yes	n/p	n/p	n/p	n/p	n/p	n/p	n/p	n/p	n/p	n/p	no	no
19338	CDK19	no	no	yes	yes	n/p	n/p	n/p	n/p	n/p	n/p	yes	n/p	yes	n/p	yes	no	no
11411	CDKL5	yes	no	yes	yes	n/p	n/p	yes	n/p	n/p	yes	yes	n/p	yes	yes	yes	no	no
2550	CELF2	no	no	yes	yes	n/p	n/p	yes	n/p	n/p	n/p	yes	n/p	yes	n/p	n/p	no	no
21638	CEP85L	no	no	no	yes	n/p	n/p	n/p	n/p	yes	yes	yes	n/p	yes	yes	yes	no	no
14253	CERS1	no	yes	no	n/p	n/p	n/p	n/p	n/p	n/p	yes	yes	n/p	yes	n/p	n/p	no	no
2205	CERT1	no	no	no	yes	yes	n/p	n/p	n/p	n/p	n/p	yes	n/p	yes	n/p	n/p	no	no
1917	CHD2	yes	no	yes	yes	n/p	n/p	yes	yes	yes	yes	yes	yes	yes	n/p	yes	no	no
1919	CHD4	no	yes	no	n/p	yes	n/p	n/p	n/p	n/p	n/p	n/p	n/p	yes	yes	n/p	no	no
16816	CHD5	no	no	no	yes	yes	n/p	n/p	n/p	n/p	n/p	n/p	n/p	n/p	n/p	n/p	no	no
1937	CHKA	no	no	no	yes	n/p	n/p	n/p	n/p	n/p	n/p	n/p	n/p	n/p	n/p	yes	no	no
1956	CHRNA2	yes	yes	no	n/p	n/p	yes	n/p	n/p	n/p	n/p	n/p	n/p	n/p	n/p	n/p	no	yes
1958	CHRNA4	yes	yes	no	n/p	n/p	yes	n/p	n/p	n/p	n/p	n/p	n/p	n/p	n/p	n/p	no	yes
1962	CHRNB2	yes	yes	no	n/p	n/p	yes	n/p	n/p	n/p	n/p	n/p	n/p	n/p	n/p	n/p	no	yes
14214	CIC	no	no	no	yes	n/p	n/p	n/p	n/p	yes	yes	n/p	n/p	n/p	n/p	n/p	no	no
2021	CLCN3	no	no	no	yes	n/p	n/p	n/p	n/p	n/p	yes	yes	n/p	n/p	yes	n/p	no	yes
2022	CLCN4	no	no	no	n/p	yes	n/p	n/p	n/p	n/p	n/p	n/p	n/p	n/p	n/p	yes	no	yes
2047	CLDN5	no	no	no	n/p	yes	n/p	n/p	n/p	n/p	n/p	n/p	n/p	n/p	yes	n/p	no	no
2074	CLN3	yes	no	no	yes	n/p	n/p	n/p	n/p	n/p	n/p	n/p	n/p	n/p	n/p	n/p	yes	no
2077	CLN6	yes	no	no	yes	n/p	n/p	n/p	n/p	n/p	n/p	n/p	n/p	n/p	n/p	n/p	yes	no
2079	CLN8	yes	no	no	yes	n/p	n/p	n/p	n/p	n/p	n/p	yes	n/p	yes	n/p	n/p	yes	no
16999	CLP1	no	no	no	yes	n/p	n/p	n/p	n/p	n/p	n/p	n/p	n/p	n/p	n/p	yes	no	no
30664	CLPB	yes	no	no	yes	n/p	n/p	n/p	n/p	n/p	n/p	n/p	n/p	n/p	n/p	n/p	yes	no
2092	CLTC	no	no	no	yes	n/p	n/p	n/p	n/p	n/p	yes	yes	n/p	yes	n/p	yes	no	no
19701	CNKSR2	no	no	no	yes	n/p	n/p	n/p	n/p	n/p	n/p	n/p	n/p	n/p	n/p	n/p	no	no
103	CNNM2	no	no	no	yes	n/p	n/p	n/p	n/p	n/p	yes	n/p	n/p	yes	n/p	yes	yes	no
10445	CNOT9	no	no	no	yes	n/p	n/p	n/p	n/p	n/p	n/p	n/p	n/p	n/p	n/p	n/p	no	no
11968	CNPY3	no	no	yes	yes	n/p	n/p	yes	n/p	n/p	yes	n/p	n/p	n/p	n/p	yes	no	no
2172	CNTN2	no	yes	no	yes	n/p	n/p	n/p	n/p	n/p	yes	yes	n/p	yes	yes	n/p	no	no
13830	CNTNAP2	yes	no	no	n/p	yes	n/p	n/p	n/p	n/p	n/p	n/p	n/p	yes	yes	n/p	no	no
18622	COG7	no	no	no	n/p	yes	n/p	n/p	n/p	n/p	n/p	n/p	n/p	n/p	n/p	n/p	yes	no
2195	COL18A1	no	no	no	n/p	yes	n/p	n/p	n/p	n/p	n/p	n/p	n/p	n/p	n/p	n/p	no	no
2202	COL4A1	yes	no	no	n/p	yes	n/p	yes	n/p	n/p	n/p	n/p	n/p	n/p	n/p	n/p	no	no
2203	COL4A2	no	no	no	n/p	yes	n/p	n/p	n/p	n/p	n/p	n/p	n/p	n/p	n/p	n/p	no	no
25223	COQ2	yes	no	no	n/p	yes	n/p	n/p	n/p	n/p	n/p	n/p	n/p	n/p	n/p	n/p	no	no
19693	COQ4	yes	no	no	n/p	yes	n/p	n/p	n/p	n/p	n/p	n/p	n/p	n/p	n/p	n/p	yes	no
25302	COQ9	yes	no	no	yes	yes	n/p	n/p	n/p	n/p	n/p	n/p	n/p	n/p	n/p	yes	yes	no
2263	COX15	yes	no	no	yes	yes	n/p	n/p	n/p	n/p	n/p	n/p	n/p	n/p	n/p	n/p	yes	no
17245	CPA6	no	yes	no	n/p	n/p	n/p	n/p	n/p	n/p	n/p	yes	yes	yes	yes	n/p	no	no
2309	CPLX1	no	no	yes	yes	n/p	n/p	yes	n/p	n/p	yes	n/p	n/p	yes	n/p	yes	no	no
2326	CPSF3	no	no	no	yes	n/p	n/p	n/p	n/p	n/p	n/p	n/p	n/p	n/p	n/p	n/p	no	no
2328	CPT1A	yes	no	no	n/p	yes	n/p	n/p	n/p	n/p	n/p	n/p	n/p	n/p	n/p	n/p	yes	no
2330	CPT2	yes	no	no	n/p	yes	n/p	n/p	n/p	n/p	n/p	n/p	n/p	n/p	n/p	n/p	yes	no
2348	CREBBP	yes	no	no	n/p	yes	n/p	n/p	n/p	n/p	n/p	n/p	n/p	n/p	n/p	n/p	no	no
14630	CRELD1	yes	no	no	yes	yes	n/p	yes	yes	n/p	yes	yes	yes	yes	n/p	yes	no	no
2433	CSF1R	yes	no	no	yes	yes	n/p	n/p	n/p	n/p	n/p	n/p	n/p	n/p	yes	yes	no	no
2460	CSNK2B	no	no	no	n/p	yes	n/p	n/p	n/p	n/p	yes	yes	n/p	yes	yes	yes	no	no
2482	CSTB	yes	yes	no	n/p	n/p	n/p	n/p	n/p	yes	yes	yes	n/p	n/p	n/p	n/p	no	no
26169	CTC1	no	no	no	n/p	yes	n/p	n/p	n/p	n/p	n/p	n/p	n/p	n/p	n/p	n/p	no	no
2510	CTNNA2	no	no	no	yes	n/p	n/p	n/p	yes	n/p	yes	n/p	n/p	n/p	n/p	yes	no	no
2529	CTSD	yes	no	no	yes	yes	n/p	n/p	n/p	n/p	n/p	n/p	n/p	n/p	n/p	n/p	no	no
2531	CTSF	no	no	no	yes	n/p	n/p	n/p	n/p	n/p	n/p	yes	n/p	n/p	yes	n/p	no	no
28005	CTU2	no	no	no	n/p	yes	n/p	n/p	n/p	n/p	n/p	n/p	n/p	n/p	n/p	n/p	no	no
2553	CUL3	yes	no	no	yes	n/p	n/p	yes	n/p	n/p	n/p	n/p	n/p	n/p	n/p	yes	no	no
2555	CUL4B	yes	no	no	yes	yes	n/p	n/p	n/p	n/p	n/p	n/p	n/p	n/p	n/p	n/p	no	no
19347	CUX2	no	no	yes	yes	n/p	n/p	n/p	n/p	yes	yes	n/p	n/p	yes	yes	yes	no	no
13760	CYFIP2	no	no	yes	yes	n/p	n/p	n/p	n/p	n/p	yes	yes	n/p	n/p	yes	yes	no	no
2605	CYP27A1	yes	no	no	n/p	yes	n/p	n/p	n/p	n/p	n/p	n/p	n/p	n/p	n/p	n/p	no	no
28358	D2HGDH	yes	no	no	yes	yes	n/p	n/p	n/p	yes	yes	n/p	n/p	yes	n/p	n/p	yes	no
25536	DALRD3	no	no	yes	yes	n/p	n/p	n/p	n/p	n/p	yes	n/p	n/p	n/p	yes	yes	no	no
2698	DBT	no	no	no	n/p	yes	n/p	n/p	n/p	n/p	n/p	n/p	n/p	n/p	n/p	n/p	no	no
2714	DCX	yes	no	no	yes	n/p	n/p	n/p	n/p	n/p	n/p	n/p	n/p	n/p	n/p	n/p	no	no
2719	DDC	no	no	no	yes	n/p	n/p	n/p	n/p	n/p	n/p	n/p	n/p	n/p	n/p	n/p	yes	no
2745	DDX3X	no	no	no	yes	yes	n/p	n/p	n/p	n/p	n/p	n/p	n/p	n/p	n/p	n/p	no	no
14677	DEAF1	no	no	no	yes	yes	n/p	n/p	n/p	yes	n/p	yes	n/p	yes	yes	yes	no	no
13709	DEGS1	no	no	no	yes	n/p	n/p	n/p	n/p	n/p	n/p	n/p	n/p	n/p	n/p	yes	no	no
19344	DENND5A	no	no	yes	yes	n/p	n/p	n/p	n/p	n/p	yes	yes	n/p	yes	n/p	yes	no	no
18423	DEPDC5	no	yes	yes	yes	n/p	yes	yes	n/p	yes	n/p	yes	yes	yes	yes	yes	no	no
2859	DHCR24	no	no	no	yes	yes	n/p	n/p	n/p	n/p	n/p	n/p	n/p	n/p	n/p	n/p	no	no
2860	DHCR7	yes	no	no	n/p	yes	n/p	n/p	n/p	n/p	n/p	n/p	n/p	n/p	n/p	n/p	no	no
20603	DHDDS	no	no	no	yes	n/p	n/p	n/p	n/p	yes	yes	n/p	n/p	n/p	n/p	yes	no	no
2861	DHFR	no	no	no	n/p	yes	n/p	n/p	n/p	yes	n/p	n/p	n/p	yes	n/p	yes	yes	no
2869	DHPS	no	no	no	yes	n/p	n/p	n/p	n/p	n/p	n/p	n/p	n/p	n/p	n/p	n/p	no	no
2739	DHX16	no	no	no	yes	yes	n/p	n/p	n/p	n/p	n/p	yes	yes	yes	yes	n/p	no	no
16716	DHX30	no	no	no	yes	n/p	n/p	n/p	n/p	n/p	n/p	n/p	n/p	n/p	n/p	n/p	no	no
2876	DIAPH1	yes	no	no	yes	yes	n/p	n/p	n/p	n/p	n/p	n/p	n/p	n/p	n/p	n/p	no	no
2898	DLD	yes	no	no	n/p	yes	n/p	n/p	n/p	n/p	n/p	n/p	n/p	n/p	n/p	n/p	yes	no
2908	DLL1	no	no	no	yes	n/p	n/p	n/p	n/p	n/p	n/p	n/p	n/p	n/p	n/p	n/p	no	no
2938	DMXL2	no	no	yes	yes	n/p	n/p	n/p	n/p	n/p	yes	n/p	n/p	n/p	n/p	yes	no	no
16235	DNAJC5	no	no	no	yes	yes	n/p	n/p	n/p	n/p	yes	yes	n/p	yes	n/p	n/p	no	no
2972	DNM1	no	no	yes	yes	n/p	n/p	yes	n/p	yes	yes	yes	n/p	yes	yes	yes	no	no
2973	DNM1L	yes	no	no	yes	n/p	n/p	n/p	n/p	n/p	n/p	yes	n/p	yes	n/p	yes	no	no
19190	DOCK7	no	no	yes	yes	n/p	n/p	yes	n/p	n/p	n/p	n/p	n/p	n/p	yes	yes	no	no
23406	DOLK	yes	no	no	n/p	yes	n/p	n/p	n/p	n/p	n/p	n/p	n/p	n/p	n/p	yes	yes	no
2995	DPAGT1	yes	no	no	yes	yes	n/p	n/p	n/p	n/p	n/p	n/p	n/p	n/p	n/p	yes	yes	no
24270	DPH5	no	no	no	yes	n/p	n/p	n/p	n/p	n/p	n/p	n/p	n/p	n/p	n/p	n/p	no	no
3005	DPM1	yes	no	no	yes	yes	n/p	n/p	n/p	n/p	n/p	n/p	n/p	n/p	n/p	n/p	yes	no
3006	DPM2	no	no	no	yes	yes	n/p	n/p	n/p	n/p	yes	n/p	n/p	yes	yes	yes	yes	no
3012	DPYD	yes	no	no	yes	n/p	n/p	n/p	n/p	n/p	n/p	n/p	n/p	n/p	n/p	n/p	yes	no
3013	DPYS	no	no	no	n/p	yes	n/p	n/p	n/p	n/p	n/p	n/p	n/p	n/p	n/p	n/p	yes	no
3061	DTYMK	no	no	no	yes	n/p	n/p	n/p	n/p	n/p	n/p	n/p	yes	n/p	n/p	n/p	no	no
2961	DYNC1H1	yes	no	no	yes	n/p	n/p	n/p	n/p	n/p	n/p	n/p	n/p	yes	yes	n/p	no	no
3091	DYRK1A	no	no	no	yes	n/p	n/p	n/p	n/p	n/p	n/p	n/p	yes	n/p	n/p	n/p	no	no
29419	EARS2	yes	no	no	yes	yes	n/p	n/p	n/p	n/p	n/p	n/p	n/p	n/p	n/p	yes	yes	no
3133	EBP	yes	no	no	yes	yes	n/p	n/p	n/p	n/p	n/p	n/p	n/p	n/p	n/p	n/p	no	no
3192	EEF1A2	no	no	yes	yes	n/p	n/p	yes	n/p	yes	yes	yes	n/p	yes	yes	yes	no	no
30858	EFTUD2	no	no	no	n/p	yes	n/p	n/p	n/p	n/p	n/p	n/p	n/p	n/p	n/p	n/p	no	no
24650	EHMT1	yes	no	no	n/p	yes	n/p	n/p	n/p	n/p	n/p	n/p	n/p	n/p	n/p	n/p	no	no
9437	EIF2AK2	no	no	no	yes	n/p	n/p	n/p	n/p	n/p	n/p	n/p	n/p	n/p	n/p	n/p	no	no
3257	EIF2B1	yes	no	no	yes	n/p	n/p	n/p	n/p	n/p	n/p	n/p	n/p	n/p	n/p	n/p	no	no
3258	EIF2B2	yes	no	no	yes	n/p	n/p	n/p	n/p	n/p	n/p	n/p	n/p	n/p	n/p	n/p	no	no
3259	EIF2B3	yes	no	no	yes	n/p	n/p	n/p	n/p	n/p	n/p	n/p	n/p	n/p	n/p	n/p	no	no
3260	EIF2B4	yes	no	no	yes	n/p	n/p	n/p	n/p	n/p	n/p	n/p	n/p	n/p	n/p	n/p	no	no
3261	EIF2B5	yes	no	no	yes	n/p	n/p	n/p	n/p	n/p	n/p	n/p	n/p	n/p	n/p	n/p	no	no
3267	EIF2S3	no	no	no	n/p	yes	n/p	n/p	n/p	n/p	n/p	n/p	n/p	n/p	n/p	n/p	no	no
3275	EIF3F	no	no	no	yes	n/p	n/p	n/p	n/p	n/p	n/p	n/p	n/p	n/p	n/p	n/p	no	no
3284	EIF4A2	no	no	no	yes	yes	n/p	yes	n/p	yes	yes	n/p	n/p	yes	yes	n/p	no	no
14415	ELOVL4	no	no	no	yes	n/p	n/p	n/p	n/p	n/p	yes	n/p	n/p	n/p	n/p	yes	no	no
27609	EMC10	no	no	no	yes	yes	n/p	n/p	n/p	n/p	n/p	n/p	yes	n/p	n/p	n/p	no	no
3330	EML1	no	no	no	yes	n/p	n/p	n/p	n/p	n/p	n/p	n/p	n/p	n/p	n/p	yes	no	no
3341	EMX2	no	no	no	yes	n/p	n/p	n/p	n/p	n/p	n/p	n/p	n/p	n/p	n/p	n/p	no	no
29331	EPG5	yes	no	no	n/p	yes	n/p	n/p	n/p	n/p	n/p	n/p	n/p	n/p	n/p	n/p	no	no
3413	EPM2A	yes	yes	no	n/p	n/p	n/p	n/p	n/p	yes	yes	yes	n/p	yes	n/p	yes	no	no
17474	ESAM	no	no	no	yes	yes	n/p	yes	n/p	n/p	n/p	n/p	n/p	n/p	n/p	n/p	no	no
23287	ETHE1	yes	no	no	yes	n/p	n/p	n/p	n/p	n/p	n/p	n/p	n/p	n/p	n/p	n/p	yes	no
23214	EXOC7	no	no	no	yes	n/p	n/p	n/p	n/p	n/p	yes	n/p	n/p	n/p	yes	n/p	no	no
17944	EXOSC3	no	no	no	yes	yes	n/p	n/p	n/p	n/p	n/p	n/p	n/p	n/p	n/p	n/p	no	no
3513	EXT2	yes	no	no	n/p	yes	n/p	n/p	n/p	n/p	n/p	n/p	n/p	n/p	n/p	yes	no	no
21197	FA2H	yes	no	no	yes	n/p	n/p	n/p	n/p	n/p	n/p	n/p	n/p	n/p	n/p	n/p	no	no
18786	FAM50A	no	no	no	yes	yes	n/p	n/p	n/p	n/p	n/p	n/p	n/p	n/p	n/p	n/p	no	no
26222	FAR1	no	no	no	yes	yes	n/p	n/p	n/p	n/p	n/p	n/p	n/p	n/p	n/p	n/p	no	no
21062	FARS2	yes	no	no	yes	yes	n/p	n/p	n/p	n/p	yes	yes	n/p	yes	n/p	yes	no	no
29160	FASTKD2	yes	no	no	yes	n/p	n/p	n/p	n/p	n/p	n/p	yes	n/p	yes	n/p	yes	yes	no
13601	FBXL4	yes	no	no	yes	yes	n/p	n/p	n/p	n/p	n/p	n/p	n/p	n/p	n/p	n/p	no	no
13590	FBXO11	no	no	no	n/p	yes	n/p	n/p	n/p	n/p	n/p	n/p	n/p	n/p	n/p	n/p	no	no
29046	FBXO28	no	no	yes	yes	yes	n/p	n/p	n/p	yes	yes	yes	yes	yes	yes	yes	no	no
29500	FCSK	no	no	no	yes	n/p	n/p	n/p	n/p	n/p	n/p	n/p	n/p	n/p	n/p	yes	yes	no
3629	FDFT1	no	no	no	yes	yes	n/p	n/p	n/p	n/p	n/p	n/p	n/p	n/p	n/p	n/p	yes	no
3668	FGF12	no	no	yes	yes	n/p	n/p	n/p	n/p	n/p	n/p	yes	n/p	yes	yes	yes	no	no
3670	FGF13	no	no	yes	yes	n/p	n/p	n/p	n/p	yes	yes	yes	n/p	yes	yes	yes	no	no
3690	FGFR3	yes	no	no	n/p	yes	n/p	n/p	n/p	n/p	n/p	n/p	n/p	n/p	n/p	n/p	no	no
3700	FH	yes	no	no	n/p	yes	n/p	n/p	n/p	n/p	n/p	n/p	n/p	yes	yes	n/p	yes	no
3622	FKTN	yes	no	no	yes	yes	n/p	n/p	n/p	n/p	n/p	n/p	n/p	n/p	n/p	n/p	no	no
3754	FLNA	yes	no	no	n/p	yes	n/p	n/p	n/p	n/p	n/p	n/p	n/p	yes	yes	yes	no	no
3791	FOLR1	yes	no	no	yes	n/p	n/p	n/p	n/p	n/p	n/p	n/p	n/p	n/p	n/p	n/p	yes	no
3811	FOXG1	yes	no	no	n/p	yes	n/p	yes	n/p	n/p	yes	n/p	n/p	n/p	yes	yes	no	no
26927	FOXRED1	yes	no	no	yes	n/p	n/p	n/p	n/p	n/p	n/p	n/p	n/p	n/p	n/p	n/p	yes	no
28214	FRMD5	no	no	no	yes	n/p	n/p	yes	n/p	n/p	n/p	n/p	n/p	n/p	n/p	yes	no	no
1362	FRRS1L	no	no	yes	yes	n/p	n/p	n/p	n/p	n/p	n/p	yes	n/p	n/p	n/p	yes	no	no
29127	FRYL	no	no	no	n/p	yes	n/p	n/p	n/p	n/p	n/p	n/p	n/p	n/p	n/p	n/p	no	no
4006	FUCA1	yes	no	no	n/p	yes	n/p	n/p	n/p	n/p	n/p	n/p	n/p	n/p	n/p	n/p	no	no
4019	FUT8	no	no	no	yes	yes	n/p	n/p	n/p	n/p	n/p	n/p	n/p	n/p	n/p	n/p	yes	no
24824	FZR1	no	no	yes	yes	n/p	n/p	n/p	yes	yes	yes	yes	n/p	yes	yes	yes	no	no
4507	GABBR2	no	no	yes	yes	n/p	n/p	yes	n/p	n/p	n/p	n/p	n/p	n/p	n/p	yes	no	no
4075	GABRA1	yes	yes	yes	yes	n/p	n/p	yes	yes	yes	yes	yes	yes	yes	yes	n/p	no	yes
4076	GABRA2	no	no	yes	yes	n/p	n/p	n/p	n/p	n/p	yes	yes	n/p	yes	yes	yes	no	yes
4077	GABRA3	no	no	no	yes	n/p	n/p	n/p	n/p	yes	n/p	yes	n/p	yes	n/p	yes	no	yes
4079	GABRA5	no	no	yes	yes	n/p	n/p	yes	n/p	yes	yes	yes	n/p	yes	yes	yes	no	yes
4081	GABRB1	no	no	yes	yes	n/p	n/p	yes	n/p	n/p	n/p	n/p	n/p	n/p	yes	yes	no	yes
4082	GABRB2	no	no	yes	yes	n/p	n/p	n/p	yes	yes	yes	yes	yes	yes	yes	yes	no	yes
4083	GABRB3	no	yes	yes	yes	n/p	n/p	yes	n/p	yes	yes	yes	n/p	yes	yes	yes	no	yes
4087	GABRG2	yes	yes	yes	yes	n/p	n/p	yes	yes	yes	yes	yes	yes	yes	yes	yes	no	yes
4092	GAD1	no	no	yes	yes	n/p	n/p	yes	n/p	n/p	yes	n/p	n/p	n/p	n/p	n/p	no	no
4115	GALC	yes	no	no	yes	yes	n/p	n/p	n/p	n/p	n/p	n/p	n/p	n/p	n/p	n/p	no	no
4124	GALNT2	no	no	no	yes	yes	n/p	n/p	n/p	n/p	n/p	n/p	n/p	n/p	yes	n/p	yes	no
4136	GAMT	yes	no	no	yes	n/p	n/p	n/p	n/p	yes	yes	n/p	n/p	n/p	n/p	yes	yes	no
4177	GBA1	yes	no	no	n/p	yes	n/p	n/p	n/p	n/p	yes	yes	n/p	n/p	n/p	yes	no	no
4189	GCDH	yes	no	no	n/p	yes	n/p	n/p	n/p	n/p	n/p	yes	n/p	n/p	n/p	n/p	yes	no
4193	GCH1	yes	no	no	yes	n/p	n/p	n/p	n/p	n/p	n/p	n/p	n/p	n/p	n/p	n/p	yes	no
4195	GCK	yes	no	no	n/p	yes	n/p	n/p	n/p	n/p	n/p	n/p	n/p	n/p	n/p	n/p	yes	no
4208	GCSH	yes	no	no	n/p	yes	n/p	n/p	n/p	n/p	yes	n/p	n/p	yes	n/p	yes	yes	no
4235	GFAP	yes	no	no	yes	yes	n/p	n/p	n/p	n/p	n/p	n/p	n/p	n/p	n/p	n/p	no	no
13780	GFM1	yes	no	no	yes	yes	n/p	n/p	n/p	n/p	n/p	n/p	n/p	n/p	n/p	yes	yes	no
17494	GJC2	yes	no	no	yes	n/p	n/p	n/p	n/p	n/p	n/p	yes	n/p	n/p	n/p	n/p	no	no
4298	GLB1	yes	no	no	yes	yes	n/p	n/p	n/p	n/p	yes	yes	n/p	n/p	n/p	n/p	no	no
4313	GLDC	yes	no	no	yes	n/p	n/p	n/p	n/p	n/p	yes	n/p	n/p	n/p	n/p	yes	yes	no
4326	GLRA1	no	no	no	n/p	yes	yes	n/p	n/p	n/p	yes	n/p	n/p	n/p	n/p	n/p	no	yes
4327	GLRA2	no	no	no	yes	yes	n/p	yes	yes	yes	yes	yes	n/p	yes	n/p	n/p	no	yes
4331	GLS	no	no	yes	yes	n/p	n/p	n/p	n/p	n/p	n/p	n/p	yes	n/p	n/p	yes	no	no
4335	GLUD1	yes	no	no	n/p	yes	n/p	n/p	n/p	n/p	n/p	n/p	n/p	n/p	n/p	n/p	yes	no
4341	GLUL	no	no	yes	yes	n/p	n/p	yes	n/p	n/p	n/p	n/p	n/p	yes	yes	yes	no	no
24247	GLYCTK	no	no	no	yes	n/p	n/p	n/p	n/p	n/p	yes	yes	n/p	n/p	n/p	yes	yes	no
4367	GM2A	yes	no	no	yes	n/p	n/p	n/p	n/p	n/p	yes	n/p	n/p	n/p	n/p	n/p	yes	no
4384	GNAI1	no	no	no	yes	n/p	n/p	n/p	n/p	yes	yes	yes	n/p	yes	yes	n/p	no	no
4389	GNAO1	no	no	yes	yes	n/p	n/p	yes	n/p	n/p	n/p	n/p	n/p	n/p	yes	yes	no	no
4396	GNB1	no	no	no	yes	n/p	n/p	n/p	yes	yes	yes	yes	n/p	yes	yes	n/p	no	no
4401	GNB5	no	no	no	yes	yes	n/p	n/p	n/p	n/p	n/p	n/p	n/p	n/p	n/p	n/p	no	no
23657	GNE	yes	no	no	yes	yes	n/p	n/p	n/p	n/p	n/p	n/p	n/p	n/p	n/p	n/p	yes	no
4431	GOSR2	no	yes	no	yes	n/p	n/p	n/p	n/p	yes	yes	yes	n/p	yes	yes	yes	no	no
4433	GOT2	no	no	yes	yes	n/p	n/p	n/p	n/p	n/p	yes	yes	yes	yes	n/p	yes	no	no
4446	GPAA1	no	no	no	yes	n/p	n/p	n/p	n/p	n/p	n/p	n/p	n/p	n/p	n/p	n/p	yes	no
15465	GPHN	no	no	no	yes	n/p	n/p	n/p	n/p	n/p	n/p	n/p	n/p	yes	n/p	yes	yes	no
4572	GRIA2	no	no	no	yes	n/p	n/p	n/p	n/p	n/p	n/p	yes	n/p	n/p	yes	yes	no	no
4573	GRIA3	yes	no	no	n/p	yes	n/p	n/p	n/p	n/p	yes	n/p	n/p	n/p	n/p	n/p	no	no
4574	GRIA4	no	no	no	yes	n/p	n/p	n/p	n/p	n/p	n/p	n/p	n/p	n/p	n/p	n/p	no	no
4580	GRIK2	no	no	no	yes	n/p	n/p	n/p	n/p	n/p	n/p	n/p	n/p	n/p	yes	yes	yes	no
4584	GRIN1	no	no	yes	yes	n/p	n/p	yes	yes	n/p	yes	n/p	yes	yes	yes	yes	no	yes
4585	GRIN2A	yes	yes	no	yes	n/p	n/p	yes	n/p	n/p	n/p	n/p	n/p	n/p	yes	n/p	no	yes
4586	GRIN2B	yes	no	yes	yes	n/p	n/p	yes	n/p	n/p	yes	n/p	n/p	n/p	yes	yes	no	yes
4588	GRIN2D	no	no	yes	yes	n/p	n/p	n/p	n/p	n/p	n/p	n/p	n/p	n/p	n/p	yes	no	yes
4599	GRM7	no	no	no	yes	n/p	n/p	n/p	n/p	n/p	yes	yes	n/p	yes	yes	yes	no	no
4601	GRN	no	no	no	n/p	yes	n/p	n/p	n/p	n/p	n/p	n/p	n/p	n/p	n/p	n/p	no	no
4624	GSS	no	no	no	yes	n/p	n/p	n/p	n/p	n/p	n/p	n/p	n/p	n/p	n/p	n/p	yes	no
4670	GTPBP2	no	no	no	n/p	yes	n/p	n/p	n/p	n/p	n/p	n/p	n/p	n/p	n/p	n/p	no	no
14880	GTPBP3	yes	no	no	yes	yes	n/p	n/p	n/p	n/p	n/p	n/p	n/p	n/p	n/p	n/p	yes	no
4764	H3-3A	no	no	no	yes	yes	n/p	n/p	n/p	n/p	yes	n/p	n/p	yes	yes	yes	no	no
4765	H3-3B	no	no	no	yes	yes	n/p	n/p	n/p	n/p	n/p	n/p	n/p	n/p	n/p	yes	no	no
21033	HACE1	yes	no	no	yes	n/p	n/p	n/p	n/p	n/p	yes	n/p	n/p	n/p	n/p	n/p	no	no
4801	HADHA	yes	no	no	n/p	yes	n/p	n/p	n/p	n/p	n/p	yes	n/p	yes	n/p	n/p	yes	no
16915	HAX1	yes	no	no	yes	n/p	n/p	n/p	n/p	n/p	n/p	n/p	n/p	n/p	n/p	n/p	no	no
4837	HCCS	yes	no	no	n/p	yes	n/p	n/p	n/p	n/p	n/p	n/p	n/p	n/p	n/p	n/p	no	no
4839	HCFC1	no	no	no	yes	n/p	n/p	n/p	n/p	n/p	n/p	n/p	n/p	n/p	n/p	yes	no	no
4845	HCN1	no	yes	yes	yes	n/p	n/p	yes	yes	yes	yes	yes	yes	yes	yes	yes	no	no
4846	HCN2	no	yes	no	n/p	n/p	n/p	n/p	n/p	yes	yes	n/p	yes	yes	yes	n/p	no	no
26611	HECTD4	no	no	no	yes	yes	n/p	yes	n/p	n/p	n/p	n/p	n/p	n/p	n/p	no	no	no
29853	HECW2	no	no	no	yes	yes	n/p	n/p	n/p	n/p	n/p	n/p	n/p	n/p	n/p	n/p	no	no
26361	HEPACAM	yes	no	no	yes	n/p	n/p	n/p	n/p	n/p	n/p	n/p	n/p	n/p	n/p	n/p	no	no
4868	HERC2	no	no	no	yes	n/p	n/p	n/p	n/p	n/p	n/p	n/p	n/p	n/p	n/p	n/p	no	no
4878	HEXA	yes	no	no	yes	yes	n/p	n/p	n/p	n/p	n/p	n/p	n/p	n/p	n/p	n/p	no	no
26527	HGSNAT	no	no	no	n/p	yes	n/p	n/p	n/p	n/p	n/p	n/p	n/p	n/p	n/p	n/p	no	no
4908	HIBCH	yes	no	no	yes	yes	n/p	n/p	n/p	n/p	n/p	n/p	n/p	n/p	n/p	n/p	yes	no
15736	HID1	no	no	yes	yes	n/p	n/p	n/p	n/p	n/p	yes	yes	n/p	yes	yes	yes	no	no
4976	HLCS	no	no	no	yes	n/p	n/p	n/p	n/p	n/p	n/p	n/p	n/p	n/p	n/p	n/p	yes	no
5005	HMGCL	yes	no	no	yes	yes	n/p	n/p	n/p	n/p	n/p	n/p	n/p	n/p	n/p	n/p	yes	no
5042	HNRNPH2	no	no	no	yes	yes	n/p	n/p	n/p	n/p	n/p	n/p	n/p	n/p	n/p	n/p	no	no
5047	HNRNPR	no	no	no	yes	n/p	n/p	n/p	n/p	n/p	n/p	n/p	n/p	n/p	n/p	n/p	no	no
5048	HNRNPU	no	no	yes	yes	n/p	n/p	n/p	yes	yes	yes	yes	yes	n/p	n/p	yes	no	no
5147	HPD	no	no	no	n/p	yes	n/p	n/p	n/p	n/p	n/p	n/p	n/p	n/p	n/p	n/p	yes	no
28242	HPDL	no	no	no	yes	n/p	n/p	n/p	n/p	n/p	yes	n/p	n/p	n/p	yes	yes	no	no
5173	HRAS	yes	no	no	n/p	yes	n/p	n/p	n/p	n/p	n/p	n/p	n/p	n/p	n/p	n/p	no	no
4800	HSD17B10	yes	no	no	yes	yes	n/p	n/p	n/p	n/p	n/p	n/p	n/p	n/p	n/p	yes	yes	no
5213	HSD17B4	yes	no	no	yes	yes	n/p	n/p	n/p	n/p	n/p	n/p	n/p	n/p	n/p	n/p	yes	no
5261	HSPD1	yes	no	no	yes	n/p	n/p	n/p	n/p	n/p	n/p	n/p	n/p	n/p	n/p	n/p	no	no
9476	HTRA1	no	no	no	n/p	yes	n/p	n/p	n/p	n/p	n/p	n/p	n/p	n/p	n/p	n/p	no	no
14348	HTRA2	no	no	no	n/p	yes	n/p	n/p	n/p	n/p	yes	n/p	n/p	n/p	n/p	yes	no	no
5389	IDS	yes	no	no	n/p	yes	n/p	n/p	n/p	n/p	n/p	n/p	n/p	n/p	n/p	n/p	yes	no
18550	IER3IP1	no	no	no	yes	yes	n/p	n/p	n/p	n/p	yes	n/p	n/p	yes	n/p	yes	no	no
18873	IFIH1	no	no	no	n/p	yes	n/p	n/p	n/p	n/p	n/p	n/p	n/p	n/p	n/p	n/p	no	no
5961	IKBKG	no	no	no	n/p	yes	n/p	n/p	n/p	n/p	n/p	n/p	n/p	n/p	n/p	n/p	no	no
26052	INTS11	no	no	no	yes	yes	n/p	n/p	n/p	n/p	n/p	n/p	n/p	n/p	n/p	yes	no	no
29112	IQSEC1	no	no	no	yes	n/p	n/p	yes	n/p	yes	n/p	yes	yes	yes	n/p	yes	no	no
29059	IQSEC2	no	no	no	yes	n/p	n/p	n/p	n/p	n/p	n/p	n/p	n/p	n/p	n/p	n/p	no	no
14282	IRF2BPL	no	no	no	yes	n/p	n/p	yes	n/p	n/p	yes	n/p	n/p	n/p	n/p	yes	no	no
28660	ISCA1	no	no	no	n/p	yes	n/p	n/p	n/p	n/p	n/p	n/p	n/p	n/p	n/p	n/p	yes	no
6176	ITPA	yes	no	yes	yes	n/p	n/p	n/p	n/p	n/p	n/p	n/p	n/p	n/p	n/p	n/p	no	no
6215	KARS1	no	no	no	n/p	yes	n/p	n/p	n/p	n/p	n/p	n/p	yes	n/p	yes	n/p	no	no
5275	KAT5	no	no	no	yes	yes	n/p	n/p	n/p	n/p	n/p	n/p	n/p	n/p	n/p	n/p	no	no
17933	KAT8	no	no	no	n/p	yes	n/p	n/p	n/p	n/p	n/p	n/p	n/p	n/p	n/p	n/p	no	no
6217	KATNB1	no	no	no	yes	n/p	n/p	n/p	n/p	n/p	n/p	n/p	n/p	n/p	n/p	n/p	no	no
6218	KCNA1	no	no	no	n/p	yes	n/p	n/p	n/p	n/p	n/p	n/p	n/p	n/p	n/p	n/p	no	yes
6220	KCNA2	no	no	yes	yes	n/p	n/p	yes	yes	yes	yes	yes	yes	yes	yes	yes	no	yes
6231	KCNB1	no	no	yes	yes	n/p	n/p	yes	n/p	n/p	n/p	yes	n/p	yes	yes	yes	no	yes
6233	KCNC1	no	yes	no	n/p	n/p	n/p	n/p	n/p	n/p	yes	yes	n/p	n/p	n/p	n/p	no	yes
6234	KCNC2	no	no	yes	yes	n/p	n/p	yes	n/p	yes	yes	yes	yes	yes	yes	yes	no	yes
6250	KCNH1	no	no	no	n/p	yes	n/p	n/p	n/p	n/p	n/p	yes	n/p	yes	n/p	n/p	no	yes
6254	KCNH5	no	no	yes	yes	n/p	n/p	yes	n/p	n/p	n/p	n/p	n/p	yes	yes	yes	no	yes
6256	KCNJ10	yes	no	no	yes	yes	n/p	n/p	n/p	n/p	n/p	yes	n/p	yes	n/p	n/p	no	yes
6257	KCNJ11	yes	no	no	n/p	yes	n/p	n/p	n/p	n/p	n/p	n/p	n/p	n/p	n/p	n/p	no	yes
6279	KCNK4	no	no	no	n/p	yes	n/p	n/p	n/p	n/p	n/p	n/p	n/p	n/p	n/p	n/p	no	yes
6284	KCNMA1	no	yes	no	n/p	yes	n/p	n/p	yes	yes	yes	yes	n/p	yes	yes	n/p	no	yes
6291	KCNN2	no	no	no	yes	n/p	n/p	n/p	n/p	n/p	n/p	n/p	n/p	n/p	n/p	n/p	no	yes
6296	KCNQ2	yes	yes	yes	yes	n/p	n/p	n/p	n/p	n/p	n/p	yes	yes	yes	yes	yes	no	yes
6297	KCNQ3	yes	yes	no	n/p	n/p	n/p	n/p	n/p	n/p	n/p	yes	n/p	yes	yes	n/p	no	yes
6299	KCNQ5	no	no	no	yes	n/p	n/p	n/p	n/p	yes	n/p	n/p	n/p	n/p	yes	yes	no	yes
18865	KCNT1	yes	yes	yes	yes	n/p	yes	yes	n/p	n/p	n/p	n/p	n/p	yes	yes	yes	no	yes
18866	KCNT2	no	no	yes	yes	n/p	yes	yes	n/p	yes	yes	n/p	n/p	n/p	yes	yes	no	yes
21305	KCTD3	no	no	no	yes	n/p	n/p	n/p	n/p	n/p	n/p	n/p	n/p	n/p	n/p	n/p	no	yes
21957	KCTD7	yes	no	no	yes	n/p	n/p	n/p	n/p	n/p	yes	yes	n/p	n/p	yes	yes	no	yes
12637	KDM6A	yes	no	no	n/p	yes	n/p	n/p	n/p	n/p	n/p	n/p	n/p	n/p	n/p	n/p	no	no
888	KIF1A	no	no	no	yes	yes	n/p	n/p	n/p	n/p	n/p	yes	n/p	yes	n/p	n/p	no	no
6318	KIF2A	no	no	no	yes	n/p	n/p	n/p	n/p	n/p	n/p	n/p	n/p	n/p	n/p	n/p	no	no
6323	KIF5A	no	no	no	yes	n/p	n/p	n/p	n/p	n/p	yes	n/p	n/p	n/p	n/p	yes	no	no
6325	KIF5C	no	no	no	yes	n/p	n/p	n/p	n/p	n/p	n/p	n/p	n/p	n/p	n/p	n/p	no	no
7133	KMT2D	yes	no	no	n/p	yes	n/p	n/p	n/p	n/p	n/p	n/p	n/p	n/p	n/p	n/p	no	no
18541	KMT2E	no	no	no	yes	yes	n/p	n/p	n/p	n/p	n/p	n/p	n/p	n/p	n/p	n/p	no	no
6407	KRAS	yes	no	no	n/p	yes	n/p	n/p	n/p	n/p	n/p	n/p	n/p	n/p	n/p	n/p	no	no
20499	L2HGDH	yes	no	no	yes	n/p	n/p	n/p	n/p	n/p	n/p	n/p	n/p	n/p	n/p	n/p	yes	no
6556	LETM1	no	no	no	yes	yes	n/p	yes	n/p	yes	yes	yes	n/p	yes	yes	n/p	no	no
6572	LGI1	yes	yes	no	n/p	n/p	n/p	n/p	n/p	n/p	n/p	yes	n/p	yes	yes	n/p	yes	no
16429	LIAS	yes	no	no	yes	yes	n/p	n/p	n/p	n/p	yes	yes	n/p	n/p	n/p	n/p	yes	no
37216	LIPT2	no	no	no	yes	n/p	n/p	n/p	n/p	n/p	n/p	n/p	n/p	n/p	n/p	n/p	no	no
25287	LMBRD2	no	no	no	yes	yes	n/p	n/p	n/p	n/p	n/p	n/p	n/p	n/p	n/p	n/p	no	no
6637	LMNB1	yes	no	no	yes	yes	n/p	n/p	n/p	n/p	n/p	n/p	n/p	n/p	n/p	n/p	no	no
21610	LNPK	no	no	no	yes	n/p	n/p	n/p	n/p	n/p	yes	n/p	n/p	n/p	n/p	n/p	no	no
6708	LSS	no	no	no	n/p	yes	n/p	n/p	n/p	n/p	n/p	n/p	n/p	n/p	n/p	n/p	no	no
1968	LYST	yes	no	no	n/p	yes	n/p	n/p	n/p	n/p	n/p	n/p	n/p	n/p	n/p	n/p	no	no
13664	MACF1	no	no	no	yes	n/p	n/p	n/p	n/p	n/p	n/p	n/p	n/p	n/p	n/p	n/p	no	no
6776	MAF	no	no	no	n/p	yes	n/p	n/p	n/p	n/p	n/p	n/p	n/p	n/p	n/p	n/p	no	no
6840	MAP2K1	yes	no	no	n/p	yes	n/p	n/p	n/p	n/p	n/p	n/p	n/p	n/p	n/p	n/p	no	no
19036	MAST3	no	no	yes	yes	n/p	n/p	yes	yes	yes	yes	yes	yes	yes	yes	yes	no	no
20444	MBD5	yes	no	no	yes	yes	n/p	n/p	n/p	yes	n/p	yes	yes	n/p	yes	n/p	no	no
15505	MBOAT7	no	no	no	yes	n/p	n/p	n/p	n/p	n/p	yes	n/p	yes	yes	yes	n/p	no	no
6936	MCCC1	yes	no	no	yes	n/p	n/p	n/p	n/p	n/p	n/p	n/p	n/p	n/p	yes	n/p	yes	no
6937	MCCC2	yes	no	no	yes	n/p	n/p	n/p	n/p	n/p	n/p	n/p	n/p	yes	n/p	n/p	yes	no
6946	MCM3AP	no	no	no	yes	no	n/p	n/p	n/p	n/p	n/p	n/p	n/p	n/p	n/p	n/p	no	no
6971	MDH2	no	no	yes	yes	n/p	n/p	yes	n/p	n/p	yes	n/p	n/p	yes	n/p	yes	no	no
6990	MECP2	yes	no	no	n/p	yes	n/p	n/p	n/p	n/p	n/p	n/p	n/p	yes	n/p	yes	no	no
32687	MED11	no	no	no	yes	yes	n/p	n/p	n/p	n/p	yes	n/p	n/p	n/p	n/p	yes	no	no
11957	MED12	yes	no	no	n/p	yes	n/p	n/p	n/p	n/p	n/p	n/p	n/p	n/p	n/p	n/p	no	no
2375	MED17	no	no	no	yes	n/p	n/p	n/p	n/p	n/p	n/p	n/p	n/p	n/p	n/p	n/p	no	no
2372	MED23	no	no	no	yes	n/p	n/p	n/p	n/p	n/p	n/p	yes	n/p	yes	n/p	n/p	no	no
2377	MED27	no	no	no	yes	yes	n/p	n/p	n/p	yes	yes	yes	n/p	yes	yes	yes	no	no
6996	MEF2C	yes	no	no	yes	yes	n/p	yes	yes	yes	yes	yes	yes	yes	yes	yes	no	no
24858	MFF	yes	no	no	yes	n/p	n/p	n/p	n/p	n/p	n/p	n/p	n/p	n/p	n/p	n/p	no	no
28486	MFSD8	yes	no	no	yes	n/p	n/p	n/p	n/p	n/p	yes	yes	n/p	yes	yes	yes	no	no
7045	MGAT2	no	no	no	n/p	yes	n/p	n/p	n/p	n/p	n/p	n/p	n/p	n/p	n/p	n/p	yes	no
7102	MINPP1	no	no	no	yes	n/p	n/p	n/p	n/p	n/p	n/p	n/p	n/p	n/p	n/p	n/p	no	no
17082	MLC1	yes	no	no	yes	n/p	n/p	n/p	n/p	n/p	n/p	n/p	n/p	n/p	n/p	n/p	no	no
7150	MLYCD	yes	no	no	yes	n/p	n/p	n/p	n/p	n/p	n/p	n/p	n/p	n/p	n/p	n/p	yes	no
24525	MMACHC	yes	no	no	n/p	yes	n/p	n/p	n/p	n/p	n/p	n/p	n/p	n/p	n/p	n/p	yes	no
25221	MMADHC	yes	no	no	n/p	yes	n/p	n/p	n/p	n/p	n/p	n/p	n/p	n/p	n/p	n/p	yes	no
7190	MOCS1	yes	no	no	yes	n/p	n/p	n/p	n/p	n/p	n/p	yes	n/p	n/p	n/p	yes	yes	no
7193	MOCS2	yes	no	no	yes	n/p	n/p	n/p	n/p	n/p	n/p	yes	n/p	n/p	n/p	yes	yes	no
24862	MOGS	no	no	no	yes	yes	n/p	n/p	n/p	n/p	n/p	n/p	n/p	n/p	n/p	n/p	yes	no
7207	MPDU1	no	no	no	yes	yes	n/p	n/p	n/p	n/p	n/p	n/p	n/p	n/p	n/p	yes	yes	no
7414	MT-ATP6	yes	no	no	n/p	yes	n/p	n/p	n/p	n/p	n/p	n/p	n/p	n/p	n/p	n/p	yes	no
7419	MT-CO1	yes	no	no	n/p	yes	n/p	n/p	n/p	n/p	yes	n/p	n/p	n/p	n/p	n/p	yes	no
7422	MT-CO3	yes	no	no	n/p	n/p	n/p	n/p	n/p	n/p	n/p	n/p	n/p	n/p	n/p	n/p	yes	no
7427	MT-CYB	yes	no	no	n/p	yes	n/p	n/p	n/p	n/p	n/p	n/p	n/p	n/p	n/p	n/p	no	no
7436	MTHFR	yes	no	no	yes	n/p	n/p	n/p	n/p	n/p	n/p	n/p	n/p	n/p	n/p	yes	yes	no
7437	MTHFS	no	no	no	yes	n/p	n/p	n/p	n/p	n/p	n/p	n/p	n/p	n/p	n/p	n/p	no	no
7458	MT-ND3	yes	no	no	n/p	yes	n/p	n/p	n/p	n/p	n/p	n/p	n/p	n/p	n/p	n/p	yes	no
7459	MT-ND4	yes	no	no	n/p	yes	n/p	n/p	n/p	n/p	n/p	n/p	n/p	n/p	n/p	n/p	yes	no
7461	MT-ND5	yes	no	no	n/p	yes	n/p	n/p	n/p	n/p	n/p	n/p	n/p	n/p	n/p	n/p	yes	no
7462	MT-ND6	yes	no	no	n/p	yes	n/p	n/p	n/p	n/p	yes	yes	n/p	n/p	n/p	n/p	yes	no
3942	MTOR	yes	no	no	n/p	yes	n/p	n/p	n/p	n/p	n/p	n/p	n/p	yes	yes	yes	no	no
7468	MTR	yes	no	no	yes	n/p	n/p	n/p	n/p	n/p	n/p	n/p	n/p	n/p	n/p	n/p	no	no
7477	MT-TC	yes	no	no	n/p	yes	n/p	n/p	n/p	n/p	yes	yes	n/p	yes	n/p	n/p	yes	no
7481	MT-TF	yes	no	no	n/p	yes	n/p	n/p	n/p	n/p	yes	yes	n/p	yes	yes	yes	yes	no
7487	MT-TH	yes	no	no	n/p	yes	n/p	n/p	n/p	n/p	n/p	n/p	n/p	n/p	n/p	n/p	yes	no
7489	MT-TK	yes	no	no	n/p	yes	n/p	n/p	n/p	n/p	yes	yes	n/p	yes	n/p	n/p	yes	no
7490	MT-TL1	yes	no	no	n/p	yes	n/p	n/p	n/p	n/p	n/p	n/p	n/p	n/p	n/p	yes	yes	no
7493	MT-TN	yes	no	no	n/p	yes	n/p	n/p	n/p	n/p	n/p	n/p	n/p	n/p	n/p	n/p	yes	no
7494	MT-TP	yes	no	no	n/p	yes	n/p	n/p	n/p	n/p	yes	n/p	n/p	n/p	n/p	n/p	yes	no
7496	MT-TR	yes	no	no	n/p	yes	n/p	n/p	n/p	n/p	n/p	n/p	n/p	n/p	n/p	yes	yes	no
7497	MT-TS1	yes	no	no	n/p	yes	n/p	n/p	n/p	n/p	yes	n/p	n/p	n/p	n/p	n/p	yes	no
7500	MT-TV	yes	no	no	n/p	yes	n/p	n/p	n/p	n/p	n/p	n/p	n/p	n/p	n/p	n/p	yes	no
7501	MT-TW	yes	no	no	n/p	yes	n/p	n/p	n/p	n/p	n/p	n/p	n/p	n/p	n/p	n/p	yes	no
20967	NACC1	no	no	no	yes	n/p	n/p	n/p	n/p	n/p	n/p	n/p	n/p	n/p	n/p	n/p	no	no
7631	NAGA	no	no	no	n/p	yes	n/p	n/p	n/p	n/p	yes	n/p	n/p	n/p	n/p	n/p	no	no
7632	NAGLU	no	no	no	n/p	yes	n/p	n/p	n/p	n/p	n/p	n/p	n/p	n/p	n/p	n/p	no	no
15751	NAPB	no	no	yes	yes	n/p	n/p	n/p	n/p	n/p	n/p	yes	n/p	n/p	yes	n/p	no	no
7643	NARS1	no	no	no	yes	n/p	n/p	n/p	n/p	n/p	yes	yes	n/p	yes	n/p	n/p	no	no
26274	NARS2	yes	no	no	yes	yes	n/p	n/p	n/p	n/p	yes	n/p	n/p	yes	n/p	yes	no	no
18453	NAXE	no	no	no	yes	n/p	n/p	n/p	n/p	n/p	n/p	n/p	n/p	n/p	n/p	n/p	no	no
7648	NBEA	no	no	no	yes	n/p	n/p	n/p	yes	n/p	yes	n/p	n/p	yes	n/p	yes	no	no
17597	NCDN	no	no	no	yes	n/p	n/p	n/p	n/p	n/p	yes	n/p	n/p	n/p	yes	n/p	no	no
17619	NDE1	no	no	no	yes	n/p	n/p	n/p	n/p	n/p	yes	yes	n/p	n/p	n/p	n/p	no	no
7683	NDUFA1	yes	no	no	yes	n/p	n/p	n/p	n/p	n/p	yes	n/p	n/p	n/p	n/p	n/p	yes	no
7685	NDUFA2	yes	no	no	yes	n/p	n/p	n/p	n/p	n/p	n/p	n/p	n/p	n/p	n/p	n/p	yes	no
28086	NDUFAF2	yes	no	no	yes	n/p	n/p	n/p	n/p	n/p	n/p	n/p	n/p	n/p	n/p	n/p	yes	no
29918	NDUFAF3	yes	no	no	yes	n/p	n/p	n/p	n/p	n/p	yes	n/p	n/p	n/p	n/p	n/p	yes	no
21034	NDUFAF4	no	no	no	yes	n/p	n/p	n/p	n/p	n/p	n/p	n/p	n/p	n/p	n/p	n/p	yes	no
15899	NDUFAF5	yes	no	no	yes	n/p	n/p	n/p	n/p	n/p	n/p	n/p	n/p	n/p	n/p	n/p	yes	no
7707	NDUFS1	yes	no	no	yes	n/p	n/p	n/p	n/p	n/p	n/p	n/p	n/p	n/p	n/p	n/p	yes	no
7711	NDUFS4	yes	no	no	yes	n/p	n/p	n/p	n/p	n/p	n/p	n/p	n/p	n/p	n/p	n/p	yes	no
7713	NDUFS6	yes	no	no	yes	n/p	n/p	n/p	n/p	n/p	n/p	n/p	n/p	n/p	n/p	n/p	yes	no
7714	NDUFS7	yes	no	no	yes	n/p	n/p	n/p	n/p	n/p	n/p	yes	n/p	yes	n/p	n/p	yes	no
7715	NDUFS8	yes	no	no	yes	n/p	n/p	n/p	n/p	n/p	n/p	n/p	n/p	n/p	n/p	n/p	yes	no
7716	NDUFV1	yes	no	no	yes	n/p	n/p	n/p	n/p	n/p	n/p	n/p	n/p	n/p	n/p	n/p	yes	no
24539	NECAP1	no	no	yes	yes	n/p	n/p	n/p	n/p	n/p	n/p	yes	n/p	yes	n/p	yes	no	no
7728	NEDD4L	no	no	no	yes	n/p	n/p	yes	n/p	n/p	n/p	n/p	n/p	yes	yes	yes	no	no
7758	NEU1	yes	no	no	n/p	yes	n/p	n/p	n/p	n/p	yes	n/p	n/p	n/p	n/p	n/p	yes	no
7763	NEUROD2	no	no	yes	yes	n/p	n/p	yes	n/p	n/p	n/p	n/p	n/p	n/p	n/p	yes	no	no
29433	NEXMIF	yes	no	no	yes	yes	n/p	n/p	n/p	yes	yes	n/p	n/p	yes	n/p	yes	no	no
17646	NGLY1	no	no	no	yes	yes	n/p	n/p	n/p	n/p	yes	n/p	n/p	n/p	yes	yes	yes	no
21576	NHLRC1	yes	yes	no	yes	n/p	n/p	n/p	n/p	yes	yes	yes	n/p	yes	n/p	yes	yes	no
7897	NPC1	yes	no	no	n/p	yes	n/p	n/p	n/p	n/p	n/p	n/p	n/p	n/p	n/p	n/p	yes	no
14537	NPC2	yes	no	no	n/p	yes	n/p	n/p	n/p	n/p	n/p	n/p	n/p	n/p	n/p	n/p	yes	no
24969	NPRL2	no	yes	no	n/p	n/p	yes	n/p	n/p	n/p	n/p	n/p	n/p	n/p	yes	n/p	no	no
14124	NPRL3	no	yes	no	n/p	n/p	yes	n/p	n/p	n/p	n/p	n/p	n/p	n/p	yes	n/p	no	no
7975	NR2F1	yes	no	no	n/p	yes	n/p	n/p	yes	n/p	yes	n/p	n/p	n/p	n/p	n/p	no	no
7981	NR4A2	no	no	no	n/p	yes	n/p	yes	n/p	yes	yes	yes	n/p	yes	n/p	yes	no	no
24613	NRROS	no	no	no	yes	n/p	n/p	n/p	n/p	n/p	yes	yes	yes	n/p	yes	yes	no	no
8008	NRXN1	no	no	no	n/p	yes	n/p	n/p	n/p	yes	yes	yes	n/p	n/p	n/p	n/p	no	no
14234	NSD1	yes	no	no	n/p	yes	n/p	n/p	n/p	n/p	n/p	n/p	n/p	n/p	n/p	n/p	no	no
13398	NSDHL	yes	no	no	yes	yes	n/p	n/p	n/p	n/p	n/p	n/p	n/p	n/p	n/p	n/p	no	no
8016	NSF	no	no	yes	yes	n/p	n/p	n/p	n/p	n/p	yes	n/p	n/p	n/p	n/p	n/p	no	no
25305	NSRP1	no	no	no	yes	yes	n/p	yes	n/p	n/p	yes	yes	n/p	yes	n/p	yes	no	no
8032	NTRK2	no	no	yes	yes	n/p	n/p	n/p	n/p	n/p	n/p	n/p	n/p	yes	yes	yes	no	no
8064	NUP214	no	no	no	yes	n/p	n/p	n/p	n/p	n/p	yes	n/p	n/p	n/p	n/p	yes	no	no
21042	NUS1	no	no	no	yes	n/p	n/p	n/p	yes	yes	yes	n/p	n/p	n/p	n/p	n/p	no	no
8104	OCLN	no	no	no	n/p	yes	n/p	n/p	n/p	n/p	n/p	yes	n/p	yes	n/p	yes	no	no
2567	OFD1	yes	no	no	n/p	yes	n/p	n/p	n/p	n/p	n/p	n/p	n/p	n/p	n/p	n/p	no	no
25590	OGDHL	no	no	no	yes	yes	n/p	yes	n/p	n/p	n/p	n/p	n/p	n/p	n/p	n/p	no	no
8148	OPHN1	yes	no	no	yes	yes	n/p	n/p	n/p	n/p	n/p	n/p	n/p	n/p	n/p	n/p	no	no
24281	OTUD6B	no	no	no	yes	yes	n/p	n/p	yes	yes	yes	yes	n/p	yes	n/p	n/p	no	no
20718	OTUD7A	no	no	no	yes	n/p	n/p	yes	n/p	yes	n/p	n/p	yes	n/p	n/p	n/p	no	no
15822	OXR1	no	no	no	yes	n/p	n/p	n/p	n/p	n/p	n/p	n/p	n/p	n/p	n/p	n/p	no	no
28858	P4HTM	no	no	no	yes	yes	n/p	n/p	n/p	n/p	n/p	n/p	n/p	n/p	yes	n/p	no	no
30032	PACS1	no	no	no	n/p	yes	n/p	n/p	n/p	n/p	n/p	n/p	n/p	n/p	n/p	n/p	no	no
23794	PACS2	no	no	yes	yes	n/p	n/p	n/p	n/p	n/p	yes	yes	n/p	yes	yes	n/p	no	no
8574	PAFAH1B1	no	no	no	yes	n/p	n/p	n/p	n/p	yes	yes	n/p	yes	n/p	n/p	yes	no	no
8582	PAH	no	no	no	yes	n/p	n/p	n/p	n/p	n/p	n/p	n/p	n/p	n/p	n/p	n/p	yes	no
8590	PAK1	no	no	no	yes	n/p	n/p	n/p	n/p	n/p	yes	n/p	n/p	n/p	yes	n/p	no	no
30563	PARS2	yes	no	yes	yes	n/p	n/p	yes	n/p	n/p	yes	n/p	n/p	n/p	n/p	yes	no	no
8636	PC	yes	no	no	yes	n/p	n/p	n/p	n/p	n/p	n/p	n/p	n/p	n/p	n/p	n/p	yes	no
8653	PCCA	yes	no	no	yes	yes	n/p	n/p	n/p	n/p	n/p	n/p	n/p	n/p	n/p	n/p	yes	no
8654	PCCB	yes	no	no	yes	yes	n/p	n/p	n/p	n/p	n/p	n/p	n/p	n/p	n/p	n/p	yes	no
8657	PCDH12	no	no	no	n/p	yes	n/p	n/p	n/p	n/p	yes	yes	n/p	yes	yes	n/p	no	no
14270	PCDH19	yes	yes	yes	yes	n/p	n/p	yes	yes	yes	yes	yes	yes	n/p	yes	yes	no	no
8756	PCYT2	no	no	no	yes	n/p	n/p	n/p	n/p	n/p	n/p	n/p	n/p	n/p	n/p	n/p	no	no
8806	PDHA1	yes	no	no	yes	yes	n/p	n/p	n/p	n/p	n/p	n/p	n/p	n/p	n/p	n/p	yes	no
21350	PDHX	yes	no	no	yes	yes	n/p	n/p	n/p	n/p	n/p	yes	n/p	n/p	n/p	n/p	yes	no
23041	PDSS2	yes	no	no	n/p	yes	n/p	n/p	n/p	n/p	n/p	n/p	n/p	yes	yes	yes	yes	no
40038	PET100	no	no	no	yes	n/p	n/p	n/p	n/p	n/p	n/p	n/p	n/p	n/p	n/p	n/p	yes	no
8850	PEX1	yes	no	no	n/p	yes	n/p	n/p	n/p	n/p	n/p	n/p	n/p	n/p	n/p	n/p	no	no
8851	PEX10	yes	no	no	n/p	yes	n/p	n/p	n/p	n/p	n/p	n/p	n/p	n/p	n/p	n/p	no	no
8854	PEX12	yes	no	no	n/p	yes	n/p	n/p	n/p	n/p	n/p	n/p	n/p	n/p	n/p	n/p	no	no
8855	PEX13	yes	no	no	n/p	yes	n/p	n/p	n/p	n/p	n/p	n/p	n/p	n/p	n/p	n/p	no	no
8856	PEX14	yes	no	no	n/p	yes	n/p	n/p	n/p	n/p	n/p	n/p	n/p	n/p	n/p	n/p	no	no
9713	PEX19	yes	no	no	n/p	yes	n/p	n/p	n/p	n/p	n/p	n/p	n/p	n/p	n/p	n/p	no	no
9717	PEX2	yes	no	no	n/p	yes	n/p	n/p	n/p	n/p	n/p	n/p	n/p	n/p	n/p	n/p	no	no
8858	PEX3	yes	no	no	n/p	yes	n/p	n/p	n/p	n/p	n/p	n/p	n/p	n/p	n/p	n/p	no	no
9719	PEX5	yes	no	no	n/p	yes	n/p	n/p	n/p	n/p	n/p	n/p	n/p	n/p	n/p	n/p	no	no
8859	PEX6	yes	no	no	n/p	yes	n/p	n/p	n/p	n/p	n/p	n/p	n/p	n/p	n/p	n/p	no	no
8860	PEX7	yes	no	no	n/p	yes	n/p	n/p	n/p	n/p	n/p	n/p	n/p	n/p	n/p	n/p	no	no
8896	PGK1	yes	no	no	yes	yes	n/p	n/p	n/p	n/p	n/p	n/p	n/p	n/p	n/p	n/p	yes	no
20898	PGM2L1	no	no	no	yes	yes	n/p	n/p	n/p	yes	n/p	yes	n/p	n/p	n/p	n/p	no	no
20990	PHACTR1	no	no	yes	yes	n/p	n/p	yes	n/p	n/p	n/p	n/p	n/p	n/p	n/p	yes	no	no
18145	PHF6	yes	no	no	n/p	yes	n/p	n/p	n/p	n/p	n/p	n/p	n/p	n/p	n/p	n/p	no	no
8923	PHGDH	no	no	no	n/p	yes	n/p	n/p	n/p	n/p	n/p	n/p	n/p	n/p	n/p	n/p	yes	no
30031	PI4K2A	no	no	no	yes	n/p	n/p	yes	n/p	n/p	yes	n/p	n/p	yes	n/p	n/p	no	no
16491	PIDD1	no	no	no	yes	n/p	n/p	n/p	n/p	n/p	n/p	n/p	n/p	yes	n/p	no	no	no
8957	PIGA	yes	no	no	yes	yes	n/p	yes	n/p	n/p	yes	n/p	n/p	yes	yes	yes	no	no
8959	PIGB	no	no	yes	yes	n/p	n/p	n/p	n/p	n/p	n/p	n/p	n/p	n/p	n/p	yes	no	no
8960	PIGC	no	no	no	yes	n/p	n/p	n/p	n/p	n/p	n/p	yes	n/p	yes	n/p	n/p	yes	no
25985	PIGG	no	no	no	yes	n/p	n/p	n/p	n/p	n/p	n/p	n/p	n/p	n/p	n/p	n/p	no	no
8964	PIGH	no	no	no	n/p	yes	n/p	n/p	n/p	n/p	yes	n/p	yes	yes	n/p	n/p	no	no
8965	PIGK	no	no	no	yes	n/p	n/p	n/p	n/p	n/p	n/p	n/p	n/p	n/p	n/p	n/p	no	no
8966	PIGL	no	no	no	n/p	yes	n/p	n/p	n/p	n/p	n/p	n/p	n/p	n/p	n/p	n/p	no	no
18858	PIGM	no	no	no	n/p	yes	n/p	n/p	yes	yes	n/p	n/p	n/p	n/p	n/p	n/p	yes	no
8967	PIGN	no	no	no	yes	yes	n/p	yes	n/p	n/p	n/p	n/p	n/p	n/p	n/p	yes	no	no
23215	PIGO	no	no	no	yes	yes	n/p	yes	n/p	n/p	n/p	n/p	n/p	n/p	n/p	n/p	yes	no
3046	PIGP	no	no	yes	yes	n/p	n/p	yes	n/p	n/p	n/p	n/p	n/p	yes	yes	yes	no	no
14135	PIGQ	no	no	no	yes	yes	n/p	yes	n/p	n/p	yes	n/p	n/p	n/p	yes	yes	no	no
14937	PIGS	no	no	yes	yes	n/p	n/p	yes	n/p	n/p	n/p	n/p	yes	n/p	n/p	yes	no	no
14938	PIGT	no	no	no	yes	yes	n/p	n/p	n/p	n/p	yes	yes	n/p	n/p	n/p	yes	no	no
15791	PIGU	no	no	no	yes	yes	n/p	n/p	n/p	n/p	yes	n/p	n/p	n/p	n/p	yes	no	no
26031	PIGV	no	no	no	n/p	yes	n/p	n/p	n/p	n/p	n/p	n/p	n/p	n/p	n/p	n/p	yes	no
23213	PIGW	no	no	no	yes	n/p	n/p	n/p	n/p	n/p	n/p	n/p	n/p	n/p	n/p	n/p	yes	no
8980	PIK3R2	no	no	no	yes	yes	n/p	n/p	n/p	n/p	n/p	n/p	n/p	n/p	n/p	n/p	no	no
9039	PLA2G6	yes	no	no	yes	yes	n/p	n/p	n/p	n/p	n/p	n/p	n/p	n/p	n/p	n/p	no	no
9043	PLAA	no	no	no	yes	yes	n/p	n/p	n/p	n/p	n/p	n/p	n/p	n/p	n/p	n/p	no	no
15917	PLCB1	no	no	yes	yes	n/p	n/p	yes	n/p	n/p	n/p	yes	n/p	yes	yes	yes	no	no
9086	PLP1	yes	no	no	yes	yes	n/p	n/p	n/p	n/p	n/p	n/p	n/p	n/p	n/p	n/p	no	no
9457	PLPBP	no	yes	no	yes	n/p	n/p	n/p	n/p	n/p	yes	yes	n/p	yes	n/p	yes	yes	no
9115	PMM2	yes	no	no	yes	yes	n/p	n/p	n/p	n/p	n/p	n/p	n/p	n/p	n/p	n/p	yes	no
9119	PMPCB	no	no	no	yes	yes	n/p	n/p	n/p	n/p	n/p	n/p	n/p	n/p	n/p	n/p	yes	no
9154	PNKP	yes	no	no	yes	n/p	n/p	n/p	n/p	n/p	n/p	n/p	n/p	n/p	n/p	yes	no	no
30260	PNPO	yes	no	no	yes	n/p	n/p	n/p	n/p	n/p	yes	n/p	n/p	n/p	n/p	n/p	yes	no
9179	POLG	yes	no	no	n/p	yes	n/p	yes	n/p	n/p	n/p	n/p	n/p	n/p	n/p	n/p	yes	no
19139	POMGNT1	yes	no	no	yes	n/p	n/p	n/p	n/p	n/p	n/p	n/p	n/p	n/p	n/p	n/p	no	no
9202	POMT1	yes	no	no	yes	n/p	n/p	n/p	n/p	n/p	n/p	n/p	n/p	n/p	n/p	n/p	no	no
19743	POMT2	yes	no	no	yes	n/p	n/p	n/p	n/p	n/p	n/p	n/p	n/p	n/p	n/p	n/p	no	no
9249	PPFIBP1	no	no	no	yes	n/p	n/p	n/p	n/p	n/p	yes	n/p	n/p	yes	yes	yes	no	no
9260	PPIL1	no	no	no	yes	n/p	n/p	n/p	n/p	n/p	yes	n/p	n/p	yes	yes	yes	no	no
9299	PPP2CA	no	no	no	yes	yes	n/p	n/p	n/p	n/p	n/p	n/p	yes	yes	yes	yes	no	no
9314	PPP3CA	no	no	yes	yes	n/p	n/p	yes	yes	yes	yes	yes	n/p	n/p	yes	yes	no	no
9325	PPT1	yes	no	no	yes	n/p	n/p	n/p	n/p	n/p	n/p	n/p	n/p	n/p	n/p	n/p	no	no
17019	PRICKLE1	yes	yes	no	n/p	n/p	n/p	n/p	yes	n/p	yes	yes	n/p	n/p	n/p	n/p	no	no
25557	PRMT7	no	no	no	yes	yes	n/p	n/p	n/p	yes	n/p	n/p	n/p	n/p	yes	n/p	no	no
9453	PRODH	no	no	no	yes	n/p	n/p	n/p	n/p	n/p	n/p	n/p	n/p	n/p	n/p	n/p	yes	no
30500	PRRT2	yes	yes	no	n/p	n/p	n/p	n/p	n/p	n/p	n/p	n/p	n/p	yes	yes	n/p	no	no
13420	PRUNE1	no	no	no	yes	n/p	n/p	n/p	n/p	n/p	n/p	n/p	n/p	n/p	n/p	n/p	no	no
9498	PSAP	yes	no	no	n/p	yes	n/p	n/p	n/p	n/p	n/p	n/p	n/p	n/p	n/p	n/p	no	no
9577	PSPH	no	no	no	yes	n/p	n/p	n/p	n/p	n/p	n/p	n/p	n/p	n/p	n/p	n/p	yes	no
24717	PTCD3	no	no	no	yes	n/p	n/p	n/p	n/p	n/p	n/p	n/p	n/p	n/p	n/p	n/p	yes	no
9588	PTEN	yes	no	no	n/p	yes	n/p	n/p	n/p	n/p	n/p	n/p	n/p	n/p	n/p	n/p	no	no
23734	PTF1A	no	no	no	n/p	yes	n/p	n/p	n/p	n/p	n/p	n/p	n/p	n/p	n/p	n/p	no	no
14406	PTPN23	no	no	no	yes	n/p	n/p	n/p	n/p	n/p	yes	n/p	n/p	n/p	yes	yes	no	no
9689	PTS	no	no	no	yes	n/p	n/p	n/p	n/p	n/p	n/p	n/p	n/p	n/p	n/p	n/p	yes	no
14957	PUM1	no	no	no	yes	yes	n/p	n/p	n/p	yes	n/p	yes	yes	yes	n/p	yes	no	no
9701	PURA	yes	no	no	yes	n/p	n/p	n/p	n/p	n/p	yes	n/p	n/p	yes	n/p	yes	no	no
25461	PUS3	no	no	no	yes	n/p	n/p	n/p	yes	n/p	n/p	n/p	n/p	n/p	n/p	n/p	no	no
9751	QARS1	no	no	no	yes	yes	n/p	n/p	n/p	n/p	n/p	n/p	n/p	n/p	n/p	yes	no	no
9752	QDPR	no	no	no	yes	n/p	n/p	n/p	n/p	n/p	n/p	n/p	n/p	n/p	n/p	n/p	yes	no
9761	RAB11B	no	no	no	yes	n/p	n/p	n/p	n/p	n/p	n/p	n/p	n/p	n/p	n/p	n/p	no	no
14244	RAB18	no	no	no	n/p	yes	n/p	n/p	n/p	n/p	yes	n/p	n/p	n/p	n/p	n/p	no	no
16499	RAB39B	no	no	no	yes	yes	n/p	n/p	n/p	n/p	n/p	n/p	n/p	n/p	n/p	n/p	no	no
9803	RAC3	no	no	no	yes	yes	n/p	n/p	n/p	n/p	n/p	n/p	n/p	n/p	n/p	n/p	no	no
9839	RALA	no	no	no	yes	yes	n/p	n/p	n/p	yes	yes	n/p	n/p	n/p	n/p	n/p	no	no
17770	RALGAPA1	no	no	no	yes	yes	n/p	yes	n/p	n/p	n/p	n/p	n/p	n/p	n/p	yes	no	no
9848	RANBP2	no	no	no	yes	n/p	n/p	n/p	n/p	n/p	n/p	n/p	n/p	n/p	n/p	n/p	no	no
9870	RARS1	no	no	no	yes	n/p	n/p	n/p	n/p	n/p	n/p	n/p	n/p	n/p	n/p	n/p	no	no
21406	RARS2	yes	no	no	yes	n/p	n/p	n/p	n/p	n/p	yes	n/p	n/p	yes	n/p	yes	no	no
9957	RELN	no	yes	no	n/p	n/p	n/p	n/p	n/p	n/p	n/p	n/p	n/p	n/p	yes	n/p	no	no
30220	RFT1	no	no	no	yes	n/p	n/p	n/p	n/p	n/p	n/p	n/p	n/p	n/p	n/p	n/p	no	no
18756	RHOBTB2	no	no	yes	yes	yes	n/p	n/p	n/p	n/p	n/p	yes	n/p	yes	yes	n/p	no	no
21176	RMND1	yes	no	no	yes	yes	n/p	n/p	n/p	n/p	n/p	n/p	n/p	n/p	n/p	n/p	yes	no
18518	RNASEH2A	yes	no	no	n/p	yes	n/p	n/p	n/p	n/p	n/p	n/p	n/p	n/p	n/p	n/p	no	no
25671	RNASEH2B	yes	no	no	n/p	yes	n/p	n/p	n/p	n/p	n/p	n/p	n/p	n/p	n/p	n/p	no	no
24116	RNASEH2C	yes	no	no	n/p	yes	n/p	n/p	n/p	n/p	n/p	n/p	n/p	n/p	n/p	n/p	no	no
21686	RNASET2	yes	no	no	yes	n/p	n/p	n/p	n/p	n/p	n/p	n/p	n/p	n/p	n/p	n/p	no	no
12974	RNF113A	no	no	no	yes	yes	n/p	n/p	n/p	n/p	n/p	n/p	n/p	n/p	n/p	yes	no	no
10057	RNF13	no	no	yes	yes	n/p	n/p	n/p	n/p	n/p	yes	yes	n/p	n/p	n/p	yes	no	no
10061	RNF2	no	no	no	n/p	yes	n/p	n/p	n/p	n/p	n/p	n/p	n/p	n/p	n/p	n/p	no	no
10152	RNU2-2	no	no	yes	yes	no	n/p	n/p	n/p	n/p	n/p	n/p	n/p	n/p	n/p	n/p	no	no
10193	RNU4-2	no	no	no	n/p	yes	n/p	n/p	n/p	n/p	n/p	yes	yes	yes	n/p	n/p	no	no
34016	RNU4ATAC	yes	no	no	n/p	yes	n/p	n/p	n/p	n/p	n/p	n/p	n/p	n/p	n/p	n/p	no	no
29478	ROGDI	no	no	no	yes	yes	n/p	n/p	yes	n/p	n/p	yes	n/p	yes	yes	yes	no	no
10258	RORA	no	no	no	yes	n/p	n/p	n/p	n/p	yes	yes	yes	n/p	yes	yes	n/p	no	no
10297	RPIA	no	no	no	yes	n/p	n/p	n/p	n/p	n/p	n/p	n/p	n/p	n/p	n/p	n/p	yes	no
10432	RPS6KA3	yes	no	no	n/p	yes	n/p	n/p	n/p	n/p	n/p	n/p	n/p	n/p	n/p	n/p	no	no
17296	RRM2B	yes	no	no	n/p	yes	n/p	n/p	n/p	n/p	n/p	yes	n/p	n/p	n/p	n/p	no	no
24152	RSRC1	no	no	no	yes	n/p	n/p	n/p	n/p	n/p	n/p	n/p	yes	n/p	n/p	n/p	no	no
18647	RTN4IP1	no	no	no	n/p	yes	n/p	n/p	n/p	n/p	n/p	n/p	n/p	yes	n/p	n/p	no	no
18654	RTTN	no	no	no	n/p	yes	n/p	n/p	n/p	n/p	n/p	n/p	n/p	n/p	n/p	yes	no	no
31750	SAMD12	no	yes	no	n/p	n/p	n/p	n/p	n/p	n/p	yes	yes	n/p	yes	yes	n/p	no	no
15925	SAMHD1	yes	no	no	n/p	yes	n/p	n/p	n/p	n/p	n/p	n/p	n/p	n/p	n/p	n/p	no	no
10537	SARS1	no	no	no	yes	n/p	n/p	n/p	n/p	n/p	n/p	yes	n/p	n/p	n/p	n/p	no	no
10541	SATB1	no	no	no	n/p	yes	n/p	n/p	n/p	yes	yes	yes	n/p	yes	yes	n/p	no	no
21637	SATB2	yes	no	no	n/p	yes	n/p	n/p	n/p	n/p	n/p	n/p	n/p	n/p	n/p	n/p	no	no
19304	SCAF4	no	no	no	yes	yes	n/p	n/p	n/p	n/p	n/p	n/p	n/p	n/p	n/p	n/p	no	no
1665	SCARB2	yes	no	no	n/p	yes	n/p	n/p	n/p	n/p	yes	yes	n/p	yes	n/p	yes	no	no
10585	SCN1A	yes	yes	yes	yes	n/p	n/p	yes	yes	yes	yes	yes	yes	yes	yes	yes	no	yes
10586	SCN1B	yes	no	yes	yes	n/p	n/p	yes	yes	yes	yes	yes	yes	yes	yes	yes	no	yes
10588	SCN2A	yes	yes	yes	yes	n/p	n/p	yes	yes	n/p	yes	yes	yes	yes	yes	yes	no	yes
10590	SCN3A	no	yes	yes	yes	n/p	n/p	n/p	n/p	n/p	yes	yes	n/p	n/p	yes	yes	no	yes
10596	SCN8A	yes	yes	yes	n/p	n/p	n/p	yes	n/p	yes	n/p	yes	yes	yes	yes	yes	no	yes
10680	SDHA	yes	no	no	n/p	yes	n/p	n/p	n/p	n/p	yes	n/p	n/p	n/p	n/p	n/p	yes	no
10739	SEMA6B	no	no	no	yes	n/p	n/p	n/p	yes	yes	yes	yes	n/p	yes	yes	yes	no	no
30605	SEPSECS	no	no	no	yes	n/p	n/p	n/p	n/p	n/p	yes	yes	n/p	yes	n/p	n/p	no	no
21061	SERAC1	yes	no	no	n/p	yes	n/p	n/p	n/p	n/p	n/p	n/p	yes	n/p	n/p	n/p	yes	no
8943	SERPINI1	no	no	no	yes	n/p	n/p	n/p	n/p	n/p	yes	n/p	n/p	n/p	n/p	yes	no	no
15573	SETBP1	no	no	no	n/p	yes	n/p	yes	n/p	n/p	n/p	n/p	n/p	n/p	n/p	n/p	no	no
29010	SETD1A	no	no	no	yes	n/p	n/p	n/p	n/p	n/p	n/p	yes	n/p	yes	n/p	n/p	no	no
29187	SETD1B	no	no	no	yes	yes	n/p	yes	n/p	yes	yes	yes	yes	yes	n/p	yes	no	no
25566	SETD5	no	no	no	yes	n/p	n/p	n/p	n/p	n/p	n/p	n/p	n/p	n/p	n/p	n/p	no	no
10818	SGSH	no	no	no	n/p	yes	n/p	n/p	n/p	n/p	n/p	n/p	n/p	n/p	n/p	n/p	yes	no
25543	SHQ1	no	no	no	yes	n/p	n/p	yes	n/p	n/p	n/p	n/p	n/p	n/p	n/p	n/p	n/p	no
11142	SIK1	no	no	yes	yes	n/p	n/p	yes	yes	n/p	yes	yes	n/p	yes	n/p	yes	no	no
10889	SIX3	no	no	no	n/p	yes	n/p	n/p	n/p	n/p	n/p	n/p	n/p	n/p	n/p	n/p	no	no
10910	SLC12A1	yes	no	no	n/p	yes	n/p	n/p	n/p	n/p	n/p	n/p	n/p	n/p	n/p	n/p	no	no
13818	SLC12A5	no	yes	yes	yes	n/p	n/p	n/p	n/p	n/p	n/p	n/p	yes	yes	yes	yes	no	no
23089	SLC13A5	no	no	yes	yes	n/p	n/p	n/p	n/p	n/p	n/p	yes	n/p	n/p	yes	yes	no	no
10923	SLC16A2	yes	no	no	n/p	yes	n/p	n/p	n/p	n/p	n/p	n/p	n/p	n/p	n/p	n/p	no	no
10933	SLC17A5	no	no	no	n/p	yes	n/p	n/p	n/p	n/p	n/p	n/p	n/p	n/p	n/p	n/p	no	no
16266	SLC19A3	yes	no	no	n/p	yes	n/p	n/p	n/p	n/p	n/p	n/p	n/p	n/p	n/p	n/p	yes	no
10940	SLC1A2	no	no	yes	yes	yes	n/p	n/p	n/p	n/p	yes	n/p	n/p	n/p	yes	yes	no	no
10942	SLC1A4	no	no	no	yes	n/p	n/p	yes	n/p	n/p	yes	n/p	yes	n/p	yes	yes	no	no
10979	SLC25A1	yes	no	no	yes	n/p	n/p	n/p	n/p	n/p	n/p	n/p	n/p	n/p	n/p	yes	yes	no
10982	SLC25A12	no	no	yes	yes	n/p	n/p	yes	n/p	n/p	n/p	n/p	n/p	yes	yes	n/p	no	no
10985	SLC25A15	yes	no	no	yes	yes	n/p	n/p	n/p	n/p	yes	n/p	n/p	n/p	n/p	n/p	yes	no
19954	SLC25A22	yes	no	yes	yes	n/p	n/p	yes	n/p	n/p	yes	yes	n/p	yes	yes	yes	no	no
11005	SLC2A1	yes	yes	no	yes	n/p	n/p	n/p	yes	yes	yes	yes	n/p	yes	n/p	yes	yes	no
11016	SLC31A1	no	no	no	yes	n/p	n/p	yes	n/p	n/p	n/p	n/p	n/p	n/p	yes	n/p	yes	no
11018	SLC32A1	no	no	yes	yes	n/p	n/p	yes	n/p	n/p	yes	yes	yes	yes	yes	n/p	no	no
11021	SLC35A1	no	no	no	yes	yes	n/p	n/p	n/p	n/p	n/p	yes	n/p	yes	n/p	n/p	yes	no
11022	SLC35A2	no	no	no	yes	yes	n/p	yes	n/p	n/p	n/p	n/p	n/p	n/p	n/p	n/p	yes	no
11023	SLC35A3	no	no	no	yes	n/p	n/p	yes	n/p	yes	n/p	n/p	n/p	n/p	yes	n/p	no	no
18044	SLC38A3	no	no	yes	yes	n/p	n/p	n/p	n/p	n/p	yes	n/p	n/p	n/p	yes	yes	no	no
20862	SLC39A8	no	no	no	n/p	yes	n/p	n/p	n/p	n/p	n/p	n/p	n/p	n/p	n/p	yes	yes	no
17939	SLC45A1	no	no	no	yes	n/p	n/p	n/p	n/p	n/p	n/p	n/p	n/p	yes	yes	n/p	yes	no
30521	SLC46A1	no	no	no	yes	n/p	n/p	n/p	n/p	n/p	n/p	n/p	n/p	yes	yes	n/p	yes	no
11042	SLC6A1	no	yes	no	n/p	n/p	n/p	n/p	yes	yes	yes	n/p	n/p	yes	n/p	n/p	no	no
11055	SLC6A8	yes	no	no	yes	yes	n/p	n/p	n/p	n/p	n/p	n/p	n/p	n/p	n/p	n/p	yes	no
11056	SLC6A9	no	no	no	yes	yes	n/p	n/p	n/p	n/p	n/p	n/p	n/p	n/p	n/p	n/p	yes	no
11079	SLC9A6	yes	no	no	yes	yes	n/p	yes	n/p	yes	yes	yes	n/p	yes	yes	n/p	no	no
11098	SMARCA2	yes	no	no	n/p	yes	n/p	n/p	n/p	n/p	n/p	n/p	n/p	n/p	n/p	n/p	no	no
11103	SMARCB1	yes	no	no	n/p	yes	n/p	n/p	n/p	n/p	n/p	n/p	n/p	n/p	n/p	n/p	no	no
11105	SMARCC2	no	no	no	n/p	yes	n/p	n/p	n/p	n/p	n/p	n/p	n/p	n/p	n/p	n/p	no	no
11111	SMC1A	yes	no	yes	yes	yes	n/p	yes	n/p	yes	yes	yes	n/p	yes	yes	yes	no	no
11123	SMS	yes	no	no	yes	yes	n/p	n/p	n/p	n/p	yes	n/p	n/p	n/p	yes	n/p	no	no
11132	SNAP25	no	no	no	n/p	yes	n/p	n/p	n/p	n/p	n/p	n/p	n/p	n/p	n/p	n/p	no	no
17028	SNF8	no	no	yes	yes	n/p	n/p	yes	n/p	n/p	yes	n/p	n/p	yes	n/p	n/p	no	no
30587	SNIP1	no	no	no	yes	yes	n/p	n/p	n/p	n/p	yes	yes	n/p	yes	yes	yes	no	no
32952	SNORD118	no	no	no	yes	n/p	n/p	n/p	n/p	n/p	n/p	n/p	n/p	n/p	n/p	n/p	no	no
11257	SPR	yes	no	no	yes	n/p	n/p	n/p	n/p	n/p	n/p	n/p	n/p	n/p	n/p	n/p	no	no
11273	SPTAN1	yes	no	yes	yes	n/p	n/p	yes	n/p	n/p	n/p	n/p	n/p	yes	n/p	yes	no	no
11275	SPTBN1	no	no	no	yes	n/p	n/p	n/p	n/p	n/p	n/p	n/p	n/p	yes	yes	n/p	no	no
14896	SPTBN4	no	no	no	yes	yes	n/p	n/p	n/p	n/p	n/p	n/p	n/p	n/p	n/p	yes	no	no
10866	ST3GAL3	no	no	yes	yes	n/p	n/p	yes	n/p	n/p	n/p	n/p	n/p	n/p	n/p	yes	no	no
10872	ST3GAL5	no	no	no	yes	yes	n/p	n/p	n/p	n/p	n/p	yes	n/p	yes	yes	yes	no	no
11354	STAG1	no	no	no	yes	n/p	n/p	n/p	n/p	n/p	n/p	n/p	yes	n/p	n/p	n/p	no	no
16950	STAMBP	yes	no	no	yes	yes	n/p	n/p	n/p	n/p	yes	n/p	n/p	yes	n/p	yes	no	no
18063	STARD7	no	yes	no	n/p	n/p	n/p	n/p	n/p	n/p	yes	yes	n/p	yes	yes	yes	no	no
30172	STRADA	no	no	no	yes	yes	n/p	n/p	n/p	n/p	n/p	n/p	n/p	n/p	yes	yes	no	no
18539	STX1B	no	yes	no	n/p	n/p	n/p	n/p	yes	yes	yes	yes	yes	yes	yes	n/p	no	no
11444	STXBP1	yes	no	yes	yes	n/p	n/p	yes	yes	yes	yes	yes	yes	n/p	yes	yes	no	no
11448	SUCLA2	yes	no	no	yes	yes	n/p	n/p	n/p	n/p	n/p	n/p	n/p	yes	n/p	n/p	no	no
11460	SUOX	yes	no	no	yes	n/p	n/p	n/p	n/p	n/p	n/p	n/p	n/p	n/p	n/p	n/p	yes	no
11474	SURF1	yes	no	no	n/p	yes	n/p	n/p	n/p	n/p	n/p	n/p	n/p	n/p	n/p	n/p	no	no
20566	SV2A	no	no	yes	yes	n/p	n/p	yes	n/p	n/p	n/p	yes	n/p	yes	n/p	yes	no	no
11494	SYN1	yes	no	no	n/p	n/p	yes	n/p	n/p	n/p	n/p	yes	yes	yes	yes	n/p	no	no
11497	SYNGAP1	yes	no	no	yes	n/p	n/p	n/p	yes	yes	yes	n/p	n/p	n/p	n/p	yes	no	no
11503	SYNJ1	no	no	yes	yes	n/p	n/p	n/p	n/p	n/p	yes	yes	n/p	n/p	yes	yes	no	no
29040	SZT2	no	no	yes	yes	n/p	n/p	n/p	n/p	yes	n/p	yes	n/p	yes	yes	yes	no	no
17300	TAF8	no	no	no	yes	n/p	n/p	n/p	n/p	n/p	n/p	n/p	n/p	n/p	n/p	n/p	no	no
30212	TANC2	no	no	no	yes	n/p	n/p	n/p	n/p	n/p	n/p	n/p	n/p	n/p	n/p	n/p	no	no
25439	TANGO2	no	no	no	yes	yes	n/p	n/p	n/p	n/p	n/p	n/p	n/p	n/p	n/p	n/p	no	no
16133	TBC1D20	no	no	no	n/p	yes	n/p	n/p	n/p	n/p	yes	n/p	n/p	n/p	n/p	n/p	no	no
29203	TBC1D24	no	no	yes	yes	yes	n/p	yes	n/p	n/p	yes	yes	yes	yes	yes	yes	no	no
29183	TBC1D2B	no	no	no	yes	yes	n/p	n/p	n/p	n/p	n/p	n/p	n/p	n/p	yes	n/p	no	no
11581	TBCD	no	no	no	yes	n/p	n/p	n/p	n/p	n/p	n/p	n/p	n/p	n/p	n/p	yes	no	no
11582	TBCE	yes	no	no	yes	n/p	n/p	n/p	n/p	n/p	n/p	n/p	n/p	n/p	yes	yes	no	no
28261	TBCK	no	no	no	yes	yes	n/p	n/p	n/p	n/p	n/p	n/p	n/p	n/p	n/p	n/p	no	no
29529	TBL1XR1	no	no	no	n/p	yes	n/p	yes	n/p	n/p	n/p	n/p	n/p	n/p	n/p	n/p	no	no
11634	TCF4	yes	no	no	n/p	yes	n/p	yes	n/p	n/p	n/p	n/p	n/p	n/p	n/p	n/p	no	no
17768	TDP2	no	no	no	n/p	yes	n/p	n/p	n/p	n/p	n/p	n/p	n/p	n/p	n/p	yes	no	no
11752	TFE3	no	no	no	n/p	yes	n/p	n/p	n/p	n/p	n/p	n/p	n/p	n/p	n/p	n/p	no	no
11805	TIAM1	no	no	no	yes	n/p	n/p	n/p	n/p	n/p	n/p	n/p	n/p	n/p	n/p	no	no	no
23656	TIMM50	yes	no	no	yes	n/p	n/p	n/p	n/p	n/p	n/p	n/p	n/p	n/p	n/p	n/p	no	no
25363	TMEM222	no	no	no	yes	n/p	n/p	n/p	n/p	n/p	n/p	n/p	n/p	n/p	n/p	n/p	no	no
26050	TMEM70	yes	no	no	yes	yes	n/p	n/p	n/p	n/p	n/p	n/p	n/p	n/p	n/p	n/p	yes	no
30739	TMX2	no	no	no	yes	n/p	n/p	n/p	n/p	n/p	yes	yes	n/p	yes	yes	yes	no	no
19998	TNPO2	no	no	no	yes	n/p	n/p	n/p	n/p	n/p	n/p	n/p	n/p	n/p	n/p	n/p	no	no
2073	TPP1	yes	no	no	yes	n/p	n/p	n/p	n/p	n/p	n/p	n/p	n/p	n/p	n/p	n/p	yes	no
29947	TRAK1	no	no	yes	yes	n/p	n/p	n/p	n/p	n/p	n/p	yes	n/p	yes	yes	yes	no	no
24284	TRAPPC12	no	no	no	yes	n/p	n/p	n/p	n/p	n/p	n/p	n/p	n/p	n/p	n/p	n/p	no	no
30887	TRAPPC2L	no	no	no	yes	n/p	n/p	n/p	n/p	n/p	n/p	n/p	n/p	n/p	n/p	n/p	no	no
19943	TRAPPC4	no	no	no	yes	n/p	n/p	n/p	n/p	n/p	n/p	n/p	n/p	n/p	n/p	n/p	no	no
23066	TRAPPC6B	no	no	no	yes	n/p	n/p	n/p	n/p	n/p	n/p	yes	n/p	yes	n/p	n/p	no	no
12269	TREX1	no	no	no	yes	yes	n/p	n/p	n/p	n/p	n/p	n/p	n/p	n/p	n/p	yes	no	no
15579	TRIM8	no	no	no	yes	yes	n/p	n/p	n/p	n/p	n/p	yes	n/p	yes	yes	yes	no	no
20286	TRIT1	no	no	no	yes	n/p	n/p	n/p	n/p	n/p	yes	n/p	n/p	n/p	n/p	n/p	yes	no
17992	TRPM3	no	no	no	yes	yes	n/p	n/p	n/p	n/p	n/p	yes	n/p	yes	n/p	no	no	no
17995	TRPM6	yes	no	no	n/p	yes	n/p	n/p	n/p	n/p	n/p	n/p	n/p	yes	n/p	yes	yes	no
12347	TRRAP	no	no	no	yes	yes	n/p	n/p	n/p	yes	n/p	yes	n/p	n/p	n/p	n/p	no	no
12362	TSC1	yes	no	no	n/p	yes	n/p	yes	n/p	n/p	n/p	n/p	n/p	n/p	n/p	yes	no	no
12363	TSC2	yes	no	no	n/p	yes	n/p	yes	n/p	n/p	n/p	n/p	n/p	n/p	n/p	yes	no	no
16791	TSEN15	no	no	no	yes	n/p	n/p	n/p	n/p	n/p	n/p	n/p	n/p	n/p	n/p	n/p	no	no
28422	TSEN2	no	no	no	yes	n/p	n/p	n/p	n/p	n/p	yes	n/p	n/p	n/p	n/p	yes	no	no
27561	TSEN54	no	no	no	yes	n/p	n/p	n/p	n/p	n/p	n/p	n/p	n/p	n/p	n/p	n/p	no	no
12367	TSFM	yes	no	no	yes	yes	n/p	n/p	n/p	n/p	n/p	n/p	n/p	n/p	n/p	n/p	yes	no
20766	TUBA1A	no	no	no	yes	n/p	n/p	n/p	n/p	n/p	n/p	yes	n/p	n/p	yes	yes	no	no
12412	TUBB2A	no	no	no	yes	n/p	n/p	n/p	n/p	n/p	n/p	n/p	n/p	n/p	n/p	n/p	no	no
30829	TUBB2B	no	no	no	yes	n/p	n/p	n/p	n/p	n/p	n/p	n/p	n/p	n/p	yes	n/p	no	no
20772	TUBB3	no	no	no	yes	n/p	n/p	n/p	n/p	n/p	n/p	n/p	n/p	n/p	n/p	n/p	no	no
20774	TUBB4A	yes	no	no	yes	n/p	n/p	n/p	n/p	n/p	n/p	n/p	n/p	n/p	n/p	n/p	no	no
12417	TUBG1	no	no	no	yes	n/p	n/p	n/p	n/p	n/p	n/p	n/p	n/p	n/p	n/p	n/p	no	no
18599	TUBGCP2	no	no	no	yes	yes	n/p	n/p	n/p	n/p	n/p	n/p	n/p	yes	n/p	n/p	no	no
23156	U2AF2	no	no	no	yes	yes	n/p	yes	n/p	n/p	n/p	n/p	yes	n/p	n/p	n/p	no	no
23230	UBA5	no	no	yes	yes	n/p	n/p	yes	n/p	n/p	yes	n/p	n/p	n/p	n/p	yes	no	no
29877	UBAP2L	no	no	no	yes	yes	n/p	n/p	n/p	n/p	n/p	n/p	yes	n/p	n/p	n/p	no	no
12472	UBE2A	yes	no	no	n/p	yes	n/p	n/p	n/p	n/p	n/p	n/p	n/p	n/p	n/p	n/p	no	no
12496	UBE3A	yes	no	no	n/p	yes	n/p	n/p	n/p	yes	yes	yes	n/p	yes	yes	n/p	no	no
20344	UBR7	no	no	no	n/p	yes	n/p	n/p	n/p	n/p	n/p	n/p	n/p	n/p	n/p	n/p	no	no
26941	UFC1	no	no	no	yes	n/p	n/p	n/p	n/p	n/p	n/p	n/p	n/p	n/p	n/p	yes	no	no
20597	UFM1	no	no	no	yes	n/p	n/p	n/p	n/p	n/p	n/p	n/p	n/p	n/p	n/p	yes	no	no
25640	UFSP2	no	no	yes	yes	n/p	n/p	yes	n/p	n/p	n/p	yes	n/p	yes	yes	yes	no	no
12525	UGDH	no	no	yes	yes	n/p	n/p	n/p	yes	n/p	yes	yes	n/p	n/p	n/p	yes	no	no
12527	UGP2	no	no	yes	yes	n/p	n/p	n/p	n/p	n/p	n/p	n/p	n/p	yes	yes	yes	no	no
26582	UNC80	no	no	no	yes	yes	n/p	n/p	n/p	yes	n/p	yes	n/p	yes	n/p	n/p	no	no
12616	USP18	no	no	no	n/p	yes	n/p	n/p	n/p	n/p	n/p	n/p	n/p	n/p	n/p	n/p	no	no
12630	USP7	no	no	no	n/p	yes	n/p	n/p	n/p	n/p	n/p	n/p	n/p	n/p	n/p	n/p	no	no
12643	VAMP2	no	no	no	yes	n/p	n/p	n/p	n/p	n/p	n/p	n/p	n/p	n/p	n/p	n/p	no	no
12651	VARS1	no	no	no	yes	n/p	n/p	n/p	n/p	n/p	yes	n/p	n/p	yes	n/p	yes	no	no
14583	VPS11	no	no	no	yes	n/p	n/p	n/p	n/p	n/p	n/p	n/p	n/p	n/p	n/p	n/p	no	no
1908	VPS13A	no	no	no	n/p	yes	n/p	n/p	n/p	n/p	n/p	yes	n/p	yes	n/p	n/p	no	no
2183	VPS13B	yes	no	no	n/p	yes	n/p	n/p	n/p	n/p	n/p	n/p	n/p	n/p	n/p	n/p	no	no
25956	VPS50	no	no	no	yes	yes	n/p	n/p	n/p	n/p	n/p	n/p	n/p	yes	yes	n/p	no	no
25608	VPS53	no	no	no	yes	yes	n/p	n/p	n/p	n/p	yes	n/p	n/p	yes	n/p	n/p	no	no
12730	WARS2	no	no	no	yes	n/p	n/p	n/p	n/p	n/p	n/p	n/p	n/p	n/p	yes	n/p	yes	no
12732	WASF1	no	no	no	yes	yes	n/p	n/p	n/p	n/p	n/p	n/p	n/p	yes	yes	n/p	no	no
21208	WDR26	no	no	no	n/p	yes	n/p	n/p	n/p	yes	n/p	yes	yes	n/p	n/p	n/p	no	no
31406	WDR37	no	no	no	n/p	yes	n/p	n/p	n/p	n/p	n/p	n/p	n/p	n/p	n/p	n/p	no	no
28912	WDR45	no	no	no	yes	n/p	n/p	n/p	n/p	n/p	n/p	n/p	n/p	n/p	n/p	n/p	yes	no
25072	WDR45B	no	no	no	yes	n/p	n/p	n/p	n/p	n/p	n/p	n/p	n/p	n/p	n/p	yes	no	no
24502	WDR62	no	no	no	yes	n/p	n/p	n/p	n/p	n/p	n/p	n/p	n/p	n/p	n/p	yes	no	no
25928	WDR73	yes	no	no	n/p	yes	n/p	n/p	n/p	n/p	n/p	n/p	n/p	n/p	n/p	n/p	no	no
12762	WFS1	yes	no	no	n/p	yes	n/p	n/p	n/p	n/p	n/p	n/p	n/p	n/p	n/p	n/p	no	no
14543	WNK3	no	no	no	yes	yes	n/p	n/p	n/p	n/p	n/p	n/p	n/p	n/p	n/p	n/p	no	no
12799	WWOX	no	no	yes	yes	n/p	n/p	yes	n/p	n/p	n/p	yes	n/p	yes	n/p	yes	no	no
12811	XK	yes	no	no	n/p	yes	n/p	n/p	n/p	n/p	n/p	n/p	n/p	n/p	n/p	n/p	no	no
24877	YIPF5	no	no	no	yes	yes	n/p	n/p	n/p	n/p	n/p	yes	n/p	yes	n/p	n/p	no	no
12852	YWHAG	no	no	yes	yes	n/p	n/p	n/p	n/p	yes	yes	yes	yes	yes	n/p	n/p	no	no
13030	ZBTB18	no	no	no	yes	yes	n/p	n/p	n/p	n/p	n/p	n/p	n/p	n/p	n/p	n/p	no	no
18475	ZDHHC9	no	no	no	n/p	yes	n/p	n/p	n/p	n/p	n/p	n/p	n/p	n/p	yes	n/p	no	no
14881	ZEB2	yes	no	no	n/p	yes	n/p	n/p	n/p	yes	n/p	n/p	n/p	n/p	yes	yes	no	no
12927	ZNF142	no	no	no	yes	n/p	n/p	n/p	n/p	n/p	n/p	yes	n/p	n/p	n/p	n/p	no	no
12309	ZNHIT3	no	no	no	n/p	yes	n/p	n/p	n/p	n/p	yes	n/p	n/p	n/p	n/p	n/p	no	no
n/p, not predicted; CMHI1000, our Institute's original NGS sequencing panel of >1,000 genes related to pediatric diseases

## Sheet: Suppl Table S2
Supplementary Table S2. The original Children's Memorial Health Institute NGS panel of >1000 clinically relevant genes (CMHI1000)
Gene	HGNC
A2ML1	23336
AAAS	13666
AARS2	21022
ABCA4	34
ABCB11	42
ABCB4	45
ABCC8	59
ABCD1	61
ABCG5	13886
ABCG8	13887
ABHD5	21396
ACAD9	21497
ACADM	89
ACADS	90
ACADVL	92
ACE	2707
ACOX1	119
ACSF3	27288
ACTA1	129
ACTA2	130
ACTB	132
ACTC1	143
ACTG1	144
ACTN2	164
ACTN4	166
ADA	186
ADAMTS13	1366
ADAMTS2	218
ADAMTSL2	14631
ADGRV1	17416
ADK	257
ADNP	15766
ADSL	291
ADSS1	20093
AEBP1	303
AGA	318
AGK	21869
AGL	321
AGPS	327
AGRN	329
AGT	333
AGTR1	336
AGXT	341
AHI1	21575
AIFM1	8768
AIMP1	10648
AIP	358
AIPL1	359
AIRE	360
AKAP9	379
AKR1D1	388
AKT3	393
ALDH5A1	408
ALDH7A1	877
ALDOA	414
ALDOB	417
ALG1	18294
ALG5	20266
ALG6	23157
ALPK3	17574
ALPL	438
AMACR	451
AMER1	26837
AMT	473
ANK2	493
ANKH	15492
ANKRD1	15819
ANKRD11	21316
ANKS6	26724
ANLN	14082
ANO5	27337
ANOS1	6211
AP1S2	560
AP2S1	565
AP3B1	566
AP4M1	574
APC	583
APOL1	618
APPL1	24035
APTX	15984
AQP2	634
AR	644
ARG1	663
ARHGAP24	25361
ARHGDIA	678
ARHGEF9	14561
ARID1A	11110
ARID1B	18040
ARMC9	20730
ARSA	713
ARSB	714
ARSL	719
ARX	18060
ASAH1	735
ASL	746
ASPA	756
ASS1	758
ATM	795
ATP13A2	30213
ATP1A2	800
ATP1A3	801
ATP6AP2	18305
ATP6V0A4	866
ATP6V1B1	853
ATP7A	869
ATP7B	870
ATP8B1	3706
ATR	882
ATRX	886
AUH	890
AVP	894
AVPR2	897
AXIN2	904
B3GALNT2	28596
B3GALT6	17978
B3GLCT	20207
B4GALT7	930
BAAT	932
BAG3	939
BAP1	950
BBS1	966
BBS10	26291
BBS2	967
BCOR	20893
BCS1L	1020
BEST1	12703
BICD2	17208
BIN1	1052
BLK	1057
BLM	1058
BMP4	1071
BMPR1A	1076
BMPR2	1078
BNC2	30988
BOLA3	24415
BRAF	1097
BRCA1	1100
BRCA2	1101
BRIP1	20473
BRWD3	17342
BSCL2	15832
BSND	16512
BTD	1122
BTK	1133
BUB1B	1149
C1R	1246
C1S	1247
C2	1248
C3	1318
C5	1331
CA2	1373
CACNA1A	1388
CACNA1C	1390
CACNA1D	1391
CACNA1H	1395
CACNA1S	1397
CACNB4	1404
CALM1	1442
CALM2	1445
CALR3	20407
CAPN3	1480
CASK	1497
CASP8	1509
CASQ2	1513
CASR	1514
CAV3	1529
CAVIN1	9688
CBL	1541
CBS	1550
CC2D2A	29253
CCDC78	14153
CCDC8	25367
CCND2	1583
CD19	1633
CD27	11922
CD2AP	14258
CD320	16692
CD46	6953
CD59	1689
CDC73	16783
CDH1	1748
CDH23	13733
CDK4	1773
CDKL5	11411
CDKN1B	1785
CDKN1C	1786
CDKN2A	1787
CDT1	24576
CEL	1848
CEP120	26690
CEP164	29182
CEP290	29021
CEP83	17966
CFB	1037
CFC1	18292
CFH	4883
CFHR1	4888
CFHR2	4890
CFHR3	16980
CFHR4	16979
CFHR5	24668
CFI	5394
CFL2	1875
CFTR	1884
CHAT	1912
CHD1L	1916
CHD2	1917
CHD7	20626
CHEK2	16627
CHKB	1938
CHRM3	1952
CHRNA1	1955
CHRNA2	1956
CHRNA4	1958
CHRNB1	1961
CHRNB2	1962
CHRND	1965
CHRNE	1966
CHRNG	1967
CHST14	24464
CITED2	1987
CLCN1	2019
CLCN2	2020
CLCN5	2023
CLCNKA	2026
CLCNKB	2027
CLDN1	2032
CLDN16	2037
CLDN19	2040
CLIC5	13517
CLN3	2074
CLN5	2076
CLN6	2077
CLN8	2079
CLPB	30664
CLPP	2084
CLRN1	12605
CNTNAP2	13830
COCH	2180
COL10A1	2185
COL11A1	2186
COL11A2	2187
COL12A1	2188
COL1A1	2197
COL1A2	2198
COL2A1	2200
COL3A1	2201
COL4A1	2202
COL4A3	2204
COL4A4	2206
COL4A5	2207
COL4A6	2208
COL5A1	2209
COL5A2	2210
COL6A1	2211
COL6A2	2212
COL6A3	2213
COL9A1	2217
COL9A2	2218
COLQ	2226
COMP	2227
COPA	2230
COQ2	25223
COQ4	19693
COQ6	20233
COQ7	2244
COQ8A	16812
COQ8B	19041
COQ9	25302
COX10	2260
COX15	2263
CPS1	2323
CPT1A	2328
CPT2	2330
CR1	2334
CR2	2336
CRB2	18688
CREBBP	2348
CRELD1	14630
CRKL	2363
CRPPA	37276
CRTAP	2379
CRX	2383
CRYAB	2389
CSF1R	2433
CSPP1	26193
CSRP3	2472
CSTB	2482
CTLA4	2505
CTNNA3	2511
CTNNB1	2514
CTNS	2518
CTRC	2523
CTSA	9251
CTSC	2528
CTSD	2529
CUL3	2553
CUL4B	2555
CUL7	21024
CXCR4	2561
CYBA	2577
CYBB	2578
CYLD	2584
CYP11A1	2590
CYP11B1	2591
CYP11B2	2592
CYP17A1	2593
CYP1B1	2597
CYP24A1	2602
CYP27A1	2605
CYP7B1	2652
D2HGDH	28358
DAG1	2666
DARS2	25538
DCDC2	18141
DCLRE1C	17642
DCX	2714
DDB2	2718
DDR2	2731
DDX11	2736
DES	2770
DGKE	2852
DGUOK	2858
DHCR7	2860
DHX37	17210
DIAPH1	2876
DIAPH3	15480
DICER1	17098
DIS3L2	28648
DKC1	2890
DLAT	2896
DLD	2898
DLG3	2902
DMD	2928
DMP1	2932
DMPK	2933
DNA2	2939
DNAJB1	5270
DNAJB11	14889
DNAJB6	14888
DNAJC19	30528
DNAJC3	9439
DNAJC30	16410
DNM1L	2973
DNM2	2974
DNMT1	2976
DOK7	26594
DOLK	23406
DPAGT1	2995
DPM1	3005
DPYD	3012
DSC2	3036
DSG2	3049
DSP	3052
DSPP	3054
DSTYK	29043
DTNA	3057
DYM	21317
DYNC1H1	2961
DYNC2H1	2962
DYNC2I1	21862
DYNC2I2	28296
DYNC2LI1	24595
DYNLT2B	28482
DYSF	3097
DZIP1L	26551
EARS2	29419
EBP	3133
ECEL1	3147
ECHS1	3151
EDN3	3178
EDNRB	3180
EFHC1	16406
EGFR	3236
EGR2	3239
EHMT1	24650
EIF2AK3	3255
EIF2B1	3257
EIF2B2	3258
EIF2B3	3259
EIF2B4	3260
EIF2B5	3261
ELAC2	14198
ELANE	3309
EMD	3331
EMP2	3334
ENO3	3354
ENPP1	3356
EP300	3373
EPCAM	11529
EPG5	29331
EPM2A	3413
ERCC1	3433
ERCC2	3434
ERCC3	3435
ERCC4	3436
ERCC5	3437
ERCC6	3438
ERCC8	3439
ESPN	13281
ETFA	3481
ETFB	3482
ETFDH	3483
ETHE1	23287
EVC	3497
EVC2	19747
EXT1	3512
EXT2	3513
EYA1	3519
EYA4	3522
EZH2	3527
FA2H	21197
FAH	3579
HYCC1	24587
FAM20A	23015
FAN1	29170
FANCA	3582
FANCB	3583
FANCC	3584
FANCD2	3585
FANCE	3586
FANCF	3587
FANCG	3588
FANCI	25568
FANCL	20748
FANCM	23168
FARS2	21062
FASTKD2	29160
FBN1	3603
FBN2	3604
FBXL4	13601
FGD1	3663
FGF20	3677
FGF23	3680
FGFR1	3688
FGFR2	3689
FGFR3	3690
FH	3700
FHL1	3702
FHL2	3703
FKBP10	18169
FKBP14	18625
FKRP	17997
FKTN	3622
FLCN	27310
FLNA	3754
FLNB	3755
FLNC	3756
FMR1	3775
FN1	3778
FOLR1	3791
FOXC1	3800
FOXG1	3811
FOXI1	3815
FOXL2	1092
FOXP3	6106
FOXRED1	26927
FRAS1	19185
FREM1	23399
FREM2	25396
FSHB	3964
FUCA1	4006
FUT2	4013
FXN	3951
G6PC1	4056
G6PC3	24861
GAA	4065
GABRA1	4075
GABRG2	4087
GALC	4115
GALNT3	4125
GALT	4135
GAMT	4136
GANAB	4138
GATA2	4171
GATA3	4172
GATA4	4173
GATA6	4174
GATM	4175
GBA1	4177
GBE1	4180
GCDH	4189
GCH1	4193
GCK	4195
GCSH	4208
GDAP1	15968
GDF1	4214
GDF6	4221
GDNF	4232
GFAP	4235
GFER	4236
GFM1	13780
GFPT1	4241
GFRA1	4243
GH1	4261
GHR	4263
GHRHR	4266
GIPC3	18183
GJA1	4274
GJB1	4283
GJB2	4284
GJB3	4285
GJB6	4288
GJC2	17494
GK	4289
GLA	4296
GLB1	4298
GLDC	4313
GLI3	4319
GLIS2	29450
GLRX5	20134
GLUD1	4335
GM2A	4367
GMPPB	22932
GNA11	4379
GNAL	4388
GNAS	4392
GNE	23657
GNPAT	4416
GNPTAB	29670
GNPTG	23026
GNRH1	4419
GNRHR	4421
GNS	4422
GPC3	4451
GPD1L	28956
GPR143	20145
GPSM2	29501
GREB1L	31042
GRHL2	2799
GRHPR	4570
GRIA3	4573
GRIN2A	4585
GRIN2B	4586
GRIP1	18708
GRXCR1	31673
GSDME	2810
GTPBP3	14880
GUCY2C	4688
GYG1	4699
GYS1	4706
GYS2	4707
HACE1	21033
HADH	4799
HADHA	4801
HADHB	4803
HARS2	4817
HAVCR2	18437
HAX1	16915
HCCS	4837
HCN4	16882
HDAC8	13315
HEPACAM	26361
HESX1	4877
HEXA	4878
HEXB	4879
HFE	4886
HGD	4892
HIBCH	4908
HMGCL	5005
HMGCS2	5008
HNF1A	11621
HNF1B	11630
HNF4A	5024
HNRNPK	5044
HOGA1	25155
HOXA11	5101
HPCA	5144
HPRT1	5157
HPSE2	18374
HRAS	5173
HS6ST1	5201
HSD11B2	5209
HSD17B10	4800
HSD17B3	5212
HSD17B4	5213
HSD3B2	5218
HSD3B7	18324
HSPD1	5261
HSPG2	5273
IARS1	5330
IARS2	29685
IBA57	27302
ICOS	5351
IDH2	5383
IDS	5389
IFT122	13556
IFT140	29077
IFT172	30391
IFT43	29669
IFT80	29262
IGBP1	5461
IGF1	5464
IGF1R	5465
IGHMBP2	5542
IL10RA	5964
IL10RB	5965
IL11RA	5967
IL17F	16404
IL17RA	5985
IL1RAPL1	5996
IL1RN	6000
IL2RG	6010
IL36RN	15561
IL7R	6024
ILK	6040
INF2	23791
INPPL1	6080
INS	6081
INSR	6091
INVS	17870
IQCB1	28949
ITGA3	6139
ITGA7	6143
ITGA8	6144
ITGB4	6158
ITK	6171
ITPA	6176
IVD	6186
JAG1	6188
JAGN1	26926
JPH2	14202
JUP	6207
KAT6B	17582
KBTBD13	37227
KCND3	6239
KCNE1	6240
KCNE2	6242
KCNE3	6243
KCNH2	6251
KCNJ1	6255
KCNJ10	6256
KCNJ11	6257
KCNJ2	6263
KCNJ5	6266
KCNQ1	6294
KCNQ2	6296
KCNQ3	6297
KCNQ4	6298
KCNT1	18865
KCTD17	25705
KCTD7	21957
KDM5C	11114
KDM6A	12637
KIAA0586	19960
KIF7	30497
KIFBP	23419
KIT	6342
KLF11	11811
KLHL24	25947
KLHL3	6354
KLHL40	30372
KLHL41	16905
KMT2A	7132
KMT2D	7133
KRAS	6407
L1CAM	6470
L2HGDH	20499
LAMA2	6482
LAMA4	6484
LAMB2	6487
LAMP2	6501
LARGE1	6511
LARS1	6512
LARS2	17095
LBR	6518
LDB3	15710
LDHA	6535
LDLR	6547
LEP	6553
LEPR	6554
LGI1	6572
LHCGR	6585
LHX3	6595
LHX4	21734
LIAS	16429
LIFR	6597
LIG4	6601
LIPA	6617
LIPE	6621
LIPT1	29569
LMBRD1	23038
LMNA	6636
LMNB1	6637
LMOD3	6649
LMX1B	6654
LPIN1	13345
LRBA	1742
LRP2	6694
LRP4	6696
LRPPRC	15714
LTBP2	6715
LYRM7	28072
LYST	1968
LZTR1	6742
MAGED2	16353
MAGI2	18957
MAGT1	28880
MAMLD1	2568
MAN1B1	6823
MAN2B1	6826
MAOA	6833
MAP2K1	6840
MAP2K2	6842
MAPKBP1	29536
MARS2	25133
MAX	6913
MBD5	20444
MC2R	6930
MC4R	6932
MCCC1	6936
MCCC2	6937
MCEE	16732
MECP2	6990
MED12	11957
MED13L	22962
MEF2C	6996
MEFV	6998
MEGF10	29634
MEN1	7010
MET	7029
MFF	24858
MFN2	16877
MFSD8	28486
MGME1	16205
MIB1	21086
MID1	7095
MITF	7105
MKRN3	7114
MKS1	7121
MLC1	17082
MLH1	7127
MLYCD	7150
MMAA	18871
MMAB	19331
MMACHC	24525
MMADHC	25221
MMP13	7159
MMP9	7176
MMUT	7526
MOCS1	7190
MOCS2	7193
MPI	7216
MPV17	7224
MPZ	7225
MRAP	1304
MRAS	7227
MRE11	7230
MRPS22	14508
MSH2	7325
MSH6	7329
MSTO1	29678
MSX2	7392
MTFMT	29666
MTHFR	7436
MTM1	7448
MTO1	19261
MTOR	3942
MTR	7468
MTRFR	26784
MTRR	7473
MUC1	7508
MUSK	7525
MUTYH	7527
MVK	7530
MYBPC1	7549
MYBPC3	7551
MYF6	7566
MYH11	7569
MYH14	23212
MYH2	7572
MYH3	7573
MYH6	7576
MYH7	7577
MYH7B	15906
MYH9	7579
MYL2	7583
MYL3	7584
MYLK	7590
MYLK2	16243
MYO15A	7594
MYO1A	7595
MYO1E	7599
MYO5B	7603
MYO6	7605
MYO7A	7606
MYOM1	7613
MYOT	12399
MYOZ2	1330
MYPN	23246
MT-ATP6	7414
MT-ATP8	7415
MT-CO1	7419
MT-CO2	7421
MT-CO3	7422
MT-CYB	7427
MT-ND1	7455
MT-ND2	7456
MT-ND3	7458
MT-ND4	7459
MT-ND4L	7460
MT-ND5	7461
MT-ND6	7462
MT-RNR1	7470
MT-RNR2	7471
MT-TA	7475
MT-TC	7477
MT-TD	7478
MT-TE	7479
MT-TF	7481
MT-TG	7486
MT-TH	7487
MT-TI	7488
MT-TK	7489
MT-TL1	7490
MT-TL2	7491
MT-TM	7492
MT-TN	7493
MT-TP	7494
MT-TQ	7495
MT-TR	7496
MT-TS1	7497
MT-TS2	7498
MT-TT	7499
MT-TV	7500
MT-TW	7501
MT-TY	7502
NAGS	17996
NARS2	26274
NBAS	15625
NBN	7652
NCF1	7660
NCF2	7661
NDP	7678
NDUFA1	7683
NDUFA10	7684
NDUFA12	23987
NDUFA2	7685
NDUFAF1	18828
NDUFAF2	28086
NDUFAF3	29918
NDUFAF5	15899
NDUFAF6	28625
NDUFB11	20372
NDUFS1	7707
NDUFS2	7708
NDUFS4	7711
NDUFS6	7713
NDUFS7	7714
NDUFS8	7715
NDUFV1	7716
NDUFV2	7717
NEB	7720
NEBL	16932
NEK1	7744
NEK8	13387
NEU1	7758
NEUROD1	7762
NEUROG3	13806
NEXMIF	29433
NEXN	29557
NF1	7765
NF2	7773
NFIX	7788
NFU1	16287
NHEJ1	25737
NHLRC1	21576
NHP2	14377
NHS	7820
NIPBL	28862
NKX2-1	11825
NKX2-5	2488
NLRC4	16412
NLRP12	22938
NLRP3	16400
NOD2	5331
NOP10	14378
NOTCH1	7881
NOTCH2	7882
NOTCH3	7883
NPC1	7897
NPC2	14537
NPHP1	7905
NPHP3	7907
NPHP4	19104
NPHS1	7908
NPHS2	13394
NPR2	7944
NR0B1	7960
NR2F1	7975
NR3C1	7978
NR3C2	7979
NR5A1	7983
NRAS	7989
NRIP1	8001
NSD1	14234
NSDHL	13398
NSUN2	25994
NTHL1	8028
NUBPL	20278
NUP107	29914
NUP133	18016
NUP160	18017
NUP205	18658
NUP85	8734
NUP93	28958
OBSL1	29092
OCA2	8101
OCRL	8108
OFD1	2567
OPA1	8140
OPA3	8142
OPHN1	8148
ORAI1	25896
ORC1	8487
ORC4	8490
ORC6	17151
OTC	8512
OTOF	8515
OTOG	8516
OTOGL	26901
OTX2	8522
PAK3	8592
PALB2	26144
PANK2	15894
PARS2	30563
PAX2	8616
PAX3	8617
PAX4	8618
PAX6	8620
PAX8	8622
PBX1	8632
PC	8636
PCCA	8653
PCCB	8654
PCDH15	14674
PCDH19	14270
PCNT	16068
PDE11A	8773
PDE3A	8778
PDGFRB	8804
PDHA1	8806
PDHB	8808
PDHX	21350
PDP1	9279
PDSS2	23041
PDX1	6107
PDZD7	26257
PEX1	8850
PEX10	8851
PEX11B	8853
PEX12	8854
PEX13	8855
PEX14	8856
PEX16	8857
PEX19	9713
PEX2	9717
PEX26	22965
PEX3	8858
PEX5	9719
PEX6	8859
PEX7	8860
PFKM	8877
PGAM2	8889
PGK1	8896
PGM1	8905
PHEX	8918
PHF6	18145
PHKA1	8925
PHKA2	8926
PHKB	8927
PHKG2	8931
PHOX2B	9143
PHYH	8940
PIEZO2	26270
PIGA	8957
PIK3CA	8975
PIK3CD	8977
PIK3R1	8979
PITX2	9005
PJVK	29502
PKD1	9008
PKD2	9009
PKHD1	9016
PKP2	9024
PLA2G6	9039
PLCE1	17175
PLCG2	9066
PLEC	9069
PLEKHG5	29105
PLG	9071
PLN	9080
PLOD1	9081
PLOD2	9082
PLP1	9086
PMM2	9115
PMP22	9118
PMS2	9122
PNKD	9153
PNKP	9154
PNPLA2	30802
PNPO	30260
PNPT1	23166
POLD1	9175
POLE	9177
POLG	9179
POLG2	9180
POLH	9181
POLR1C	20194
POLR1D	20422
POLR3A	30074
POLR3B	30348
POMGNT1	19139
POMGNT2	25902
POMK	26267
POMT1	9202
POMT2	19743
POR	9208
POT1	17284
POU1F1	9210
POU3F4	9217
POU4F3	9220
PPA2	28883
PPP1CB	9282
PPT1	9325
PQBP1	9330
PRDM16	14000
PRDM5	9349
PREPL	30228
PRF1	9360
PRICKLE1	17019
PRKAG2	9386
PRKAR1A	9388
PRKRA	9438
PROK2	18455
PROKR2	15836
PROP1	9455
PRPH2	9942
PRPS1	9462
PRRT2	30500
PRSS1	9475
PRX	13797
PSAP	9498
PSEN1	9508
PSEN2	9509
PSMB8	9545
PSTPIP1	9580
PTCH1	9585
PTCH2	9586
PTEN	9588
PTH1R	9608
PTPN11	9644
PTPRO	9678
PTPRQ	9679
PURA	9701
PUS1	15508
PYGL	9725
PYGM	9726
RAB27A	9766
RAD21	9811
RAD50	9816
RAD51C	9820
RAF1	9829
RAG1	9831
RAG2	9832
RAPSN	9863
RARS2	21406
RASA1	9871
RASA2	9872
RB1	9884
RBM20	27424
RBP3	9921
RD3	19689
RECQL4	9949
REN	9958
RET	9967
RHBDF2	20788
RIT1	10023
RMND1	21176
RMRP	10031
RNASEH2A	18518
RNASEH2B	25671
RNASEH2C	24116
RNASEL	10050
RNASET2	21686
RNU4ATAC	34016
ROBO2	10250
ROM1	10254
ROR2	10257
RP1	10263
RP2	10274
RPE65	10294
RPGRIP1	13436
RPGRIP1L	29168
RPL5	10360
RPS6KA3	10432
RPS7	10440
RRAS	10447
RRAS2	17271
RRM2B	17296
RTEL1	15888
RUNX1	10471
RUNX2	10472
RXYLT1	13530
RYR1	10483
RYR2	10484
SACS	10519
SALL1	10524
SALL4	15924
SAMHD1	15925
SARS2	17697
SATB2	21637
SBDS	19440
SCARB2	1665
SCN1A	10585
SCN1B	10586
SCN2A	10588
SCN3B	20665
SCN4A	10591
SCN4B	10592
SCN5A	10593
SCN8A	10596
SCN9A	10597
SCNN1A	10599
SCNN1B	10600
SCNN1G	10602
SCO1	10603
SCO2	10604
SDCCAG8	10671
SDHA	10680
SDHAF1	33867
SDHAF2	26034
SDHB	10681
SDHC	10682
SDHD	10683
SEC23B	10702
SELENON	15999
SEMA3E	10727
SERAC1	21061
SERPINA1	8941
SERPINE1	8583
SETX	445
SGCA	10805
SGCB	10806
SGCD	10807
SGCE	10808
SGCG	10809
SH2D1A	10820
SHOC2	15454
SHOX	10853
SIL1	24624
SIX1	10887
SIX2	10888
SIX5	10891
SLC12A1	10910
SLC12A3	10912
SLC16A1	10922
SLC16A2	10923
SLC19A2	10938
SLC19A3	16266
SLC22A12	17989
SLC22A5	10969
SLC24A5	20611
SLC25A1	10979
SLC25A13	10983
SLC25A15	10985
SLC25A19	14409
SLC25A20	1421
SLC25A22	19954
SLC25A3	10989
SLC25A4	10990
SLC26A2	10994
SLC26A3	3018
SLC26A4	8818
SLC2A1	11005
SLC2A9	13446
SLC34A1	11019
SLC34A3	20305
SLC35D1	20800
SLC37A4	4061
SLC3A1	11025
SLC41A1	19429
SLC45A2	16472
SLC4A1	11027
SLC4A4	11030
SLC5A2	11037
SLC5A7	14025
SLC6A8	11055
SLC7A9	11067
SLC9A6	11079
SLIT2	11086
SMAD4	6770
SMARCA2	11098
SMARCA4	11100
SMARCAL1	11102
SMARCB1	11103
SMARCE1	11109
SMC1A	11111
SMC3	2468
SMPD1	11120
SMPX	11122
SMS	11123
SNAI2	11094
SNTA1	11167
SON	11183
SOS1	11187
SOS2	11188
SOX10	11190
SOX17	18122
SOX3	11199
SOX9	11204
SPATA7	20423
SPEG	16901
SPG11	11226
SPG7	11237
SPINK1	11244
SPR	11257
SPRED1	20249
SPTAN1	11273
SRCAP	16974
SRD5A3	25812
SRGAP1	17382
SRY	11311
STAMBP	16950
STAT3	11364
STAT5B	11367
STIM1	11386
STK11	11389
STRC	16035
STX11	11429
STXBP1	11444
STXBP2	11445
SUCLA2	11448
SUCLG1	11449
SUFU	16466
SUOX	11460
SURF1	11474
SYN1	11494
SYNE1	17089
SYNGAP1	11497
SYNPO	30672
SYP	11506
TAC3	11521
TACO1	24316
TACR3	11528
TAFAZZIN	11577
TALDO1	11559
TBC1D1	11578
TBCE	11582
TBX1	11592
TBX18	11595
TBX19	11596
TBX5	11604
TBX6	11605
TCAP	11610
TCF4	11634
TCOF1	11654
TCTN1	26113
TECTA	11720
TEK	11724
TERT	11730
TFAM	11741
TGFB3	11769
TGFBR1	11772
TGFBR2	11773
TH	11782
THAP1	20856
THBD	11784
THRA	11796
THRB	11799
TIMM50	23656
TINF2	11824
TJP2	11828
TK2	11831
TMC1	16513
TMEM126B	30883
TMEM127	26038
TMEM216	25018
TMEM43	28472
TMEM67	28396
TMEM70	26050
TMIE	30800
TMPO	11875
TMPRSS3	11877
TNFRSF13B	18153
TNFRSF13C	17755
TNFRSF1A	11916
TNNC1	11943
TNNI2	11946
TNNI3	11947
TNNT1	11948
TNNT2	11949
TNXB	11976
TOR1A	3098
TP53	11998
TPK1	17358
TPM1	12010
TPM2	12011
TPM3	12012
TPO	12015
TPP1	2073
TPRN	26894
TRAF3IP1	17861
TRAP1	16264
TRAPPC2	23068
TRDN	12261
TREM2	17761
TRIM32	16380
TRIM37	7523
TRIM63	16007
TRIP11	12305
TRMU	25481
TRPC6	12338
TRPM4	17993
TRPM6	17995
TRPS1	12340
TRPV4	18083
TSC1	12362
TSC2	12363
TSFM	12367
TTC19	26006
TTC21B	25660
TTC7A	19750
TTN	12403
TTR	12405
TUBB4A	20774
TWIST1	12428
TWNK	1160
TYMP	3148
TYR	12442
TYROBP	12449
TYRP1	12450
UBA1	12469
UBE2A	12472
UBE3A	12496
UBR1	16808
UGT1A1	12530
UMOD	12559
UNC13D	23147
UPF3B	20439
UPK3A	12580
USH1C	12597
USH1G	16356
USH2A	12601
VCL	12665
VHL	12687
VIPAS39	20347
VKORC1	23663
VLDLR	12698
VPS13B	2183
VPS33B	12712
VRK1	12718
VWA2	24709
VWF	12726
WAS	12731
WDR11	13831
WDR19	18340
WDR35	29250
WDR72	26790
WDR73	25928
WFS1	12762
WHRN	16361
WNK1	14540
WNK4	14544
WNT4	12783
WRN	12791
WT1	12796
XDH	12805
XIAP	592
XK	12811
XPA	12814
XPC	12816
XPNPEP3	28052
XRCC2	12829
XRCC4	12831
YARS2	24249
ZAP70	12858
ZEB2	14881
ZFPM2	16700
ZMYM2	12989
ZNF423	16762
ZNF469	23216
HGNC, HUGO Gene Nomenclature Committee (https://www.genenames.org/), NGS, next-generation sequencing

## Sheet: Suppl Table S3
Supplementary Table S3. Characteristics of 88 molecular variants identified in a group of 87 probands
Lp.	Gene (HGNC)	RefSeq (MANE)	Patient ID	Nucleotide change (HGVSc)	Amino acid change (HGVSp)	Genome location	Exon (Intron)	Variant effect	Reported status	dbSNP	ClinVar status	LOVD status	HGMD status	Variants ACMG classification	Verdict
1	ALDH7A1	NM_001182.5	P48, P50	c.328C>T	p.(Arg110*)	Chr5(GRCh38):g.126583997G>A	exon 4	nonsense	known	rs121912708	P	P	DM	PVS1, PM2 supp., PM3, PP4 strong	Pathogenic
1	ALDH7A1	NM_001182.5	P50	c.902A>T	p.(Asn301Ile)	Chr5(GRCh38):g.126561094T>A	exon 10	missense	known	rs121912711	P/LP	P	DM	PM2 supp., PM3, PP3 mod., PP4 strong	Likely pathogenic
2	ALG13	NM_001099922.3	P14	c.320A>G	p.(Asn107Ser)	ChrX(GRCh38):g.111685040A>G	exon 3	missense	known	rs398122394	P	P	DM	PS3 supp., PM2 supp., PM5, PP4 strong	Likely pathogenic
3	AMT	NM_000481.4	P31	c.452_466del	p.(Lys151_Leu155del)	Chr12(GRCh38):g.49420217_49420231del	exon 4	inframe deletion	known	rs386833683	P/LP	P	DM	PM2 supp., PM3, PM4 supp., PP4 strong	Pathogenic
4	ANKRD11	NM_013275.6	P23	c.1442C>A	p.(Ser481*)	Chr16(GRCh38):g.89285100G>T	exon 9	nonsense	novel	n/a	n/a	n/a	n/a	PVS1, PM2 supp., PM6, PP4	Pathogenic
4	ANKRD11	NM_013275.6	P52	c.4387_4390del	p.(Glu1463Asnfs*67)	Chr16(GRCh38):g.89282157_89282160del	exon 9	frameshift deletion	known	n/a	P	n/a	n/a	PVS1, PM2 supp. PM6, PP4 strong	Pathogenic
4	ANKRD11	NM_013275.6	P60	c.7216C>T	p.(Gln2406*)	Chr16(GRCh38):g.89279326G>A	exon 9	nonsense	known	n/a	n/a	n/a	DM	PVS1, PM2 supp., PP4	Pathogenic
4	ANKRD11	NM_013275.6	P87	c.6191_6192del	p.(Ser2064Phefs*37)	Chr16(GRCh38):g.89280350_89280351del	exon 9	frameshift deletion	novel	n/a	n/a	n/a	n/a	PVS1, PM2 supp., PM6, PP4 strong	Pathogenic
5	ATP1A2	NM_000702.4	P42	c.889G>A	p.(Ala297Thr)	Chr1(GRCh38):g.160127692G>A	exon 8	missense	known	rs181618883	Conflicting: P(4); LP(1); VUS(1)	n/a	DM	PM1 supp., PM2 supp., PP2, PP3 strong, PP4	Likely pathogenic
5	ATP1A2	NM_000702.4	P54	c.1127C>T	p.(Thr376Met)	Chr1(GRCh38):g.160128761C>T	exon 9	missense	known	rs121918620	P/LP	n/a	DM	PM1, PM2 supp., PP3 strong, PP4 mod.	Pathogenic
6	ATP1A3	NM_152296.5	P22	c.2443G>A	p.(Glu815Lys)	Chr19(GRCh38):g.41970284C>T	exon 18	missense	known	rs387907281	P	P	DM	PM1, PM2 supp., PP3 strong, PP4 strong	Pathogenic
7	CACNA1A	NM_001127221.2	P21	c.4252C>T	p.(Arg418*)	Chr19(GRCh38):g.13261451G>A	exon 26	nonsense	known	rs2056733130	P	P	n/a	PVS1, PM2 supp., PP4 strong	Pathogenic
8	CDKL5	NM_001323289.2	P05	c.1675C>T	p.(Arg559*)	ChrX(GRCh38):g.18604599C>T	exon 12	nonsense	known	rs267608395	P/LP	P	DM	PVS1, PM2 supp., PM6, PP4 strong	Pathogenic
9	CHD2	NM_001271.4	P10	c.4797_4798dup	p.(Asn1600Thrfs*215)	Chr15(GRCh38):g.93014800_93014801dup	exon 37	frameshift duplication	novel	n/a	n/a	n/a	n/a	PVS1, PM2 supp., PM6, PP4 strong	Pathogenic
9	CHD2	NM_001271.4	P66	c.693-3C>A	p.?	Chr15(GRCh38):g.92941819C>A	intron 7	splice-site	known	rs2141785016	LP	n/a	n/a	PM2 supp., PM6, PP3, PP4 strong	Likely pathogenic
9	CHD2	NM_001271.4	P78	c.2804_2813del	p.(Leu935Trpfs*2)	Chr15(GRCh38):g.92979211_92979220del	exon 22	frameshift deletion	novel	n/a	n/a	n/a	n/a	PVS1, PM2 supp., PP4 strong	Pathogenic
9	CHD2	NM_001271.4	P86	c.3499dup	p.(Val1167Glyfs*9)	Chr15(GRCh38):g.92992902dup	exon 28	frameshift duplication	novel	n/a	n/a	n/a	n/a	PVS1, PM2 supp., PP4 strong	Pathogenic
10	CLN6	NM_017882.3	P34	c.373A>G	p.(Ser125Gly)	Chr15(GRCh38):g.68211788T>C	exon 4	missense	known	rs772893554	VUS	n/a	DM	PM1 supp., PM2 supp., PM3, PP3 mod., PP4 strong	Pathogenic
11	COL4A1	NM_001845.6	P16	c.4031G>A	p.(Gly1344Asp)	Chr13(GRCh38):g.110164981C>T	exon 46	missense	novel	n/a	n/a	n/a	n/a	PM2 supp., PM6, PP3 mod., PP4	Likely pathogenic
12	CUL3	NM_003590.5	P82	c.655-1G>A	p.?	Chr2(GRCh38):g.224511583C>T	intron 5	splice-site	novel	rs2106216387	n/a	n/a	n/a	PVS1, PM2 supp., PP4 mod.	Pathogenic
13	DEPDC5	NM_001242896.3	P70	c.4674G>A	p.(Trp1558*)	Chr22(GRCh38):g.31906359G>A	exon 43	nonsense	known	rs765985723	P	n/a	DM	PVS1, PM2 supp., PM4 strong	Pathogenic
14	DYNC1H1	NM_001376.5	P85	c.874C>T	p.(Arg292Trp)	Chr14(GRCh38):g.101980463C>T	exon 5	missense	known	rs2047850664	P/LP	LP	DM	PM2 supp., PP3, PP4 strong	Likely pathogenic
15	GABRG2	NM_198904.4	P63	c.670C>T	p.(Arg224*)	Chr5(GRCh38):g.162103927C>T	exon 6	nonsense	known	rs1045493304	P/LP	n/a	n/a	PVS1, PM2 supp., PP4 strong	Pathogenic
16	GAMT	NM_000156.6	P06	c.520T>C	p.(Trp174Arg)	Chr19(GRCh38):g.1398966A>G	exon 5	missense	known	rs891042971	Conflicting: LP(2); VUS(1)	n/a	DM	PM1, PM2 supp., PP3 mod., PP4 strong	Likely pathogenic
17	GRIN2A	NM_000833.5	P08	c.1903G>A	p.(Ala635Thr)	Chr16(GRCh38):g.9829527C>T	exon 10	missense	known	rs2042449005	P/LP	P	DM	PM1, PM2 supp., PM5, PM6, PP3 mod., PP4 strong	Pathogenic
18	ITPA	NM_033453.4	P02	c.124+1G>A	p.?	Chr20(GRCh38):g.3213227G>A	intron 2	splice-site	known	rs376142053	P	P	DM	PVS1, PM2 supp., PM3, PP4 strong	Pathogenic
19	KANSL1	NM_001193466.2	P17	c.808_809del	p.(Leu270Valfs*11)	Chr17(GRCh38):g.46171335_46171336del	exon 2	frameshift deletion	known	rs551541795	Conflicting: P(4); LP(2); VUS(1)	LP	DM	PVS1, PM6, PP4	Pathogenic
20	KCNJ10	NM_002241.5	P81	c.179T>C	p.(Ile60Thr)	Chr1(GRCh38):g.160042354A>G	exon 2	missense	known	rs759993423	Conflicting: P(23); LP(3); VUS(1)	n/a	DM	PM1, PM2 supp., PP3, PP4 mod.	Likely pathogenic
21	KCNQ2	NM_172107.4	P04	c.802C>T	p.(Leu268Phe)	Chr20(GRCh38):g.63442420G>A	exon 5	missense	known	rs1057516094	P/LP	n/a	DM	PM1, PM2 supp., PM5, PM6, PP3, PP4 strong	Pathogenic
21	KCNQ2	NM_172107.4	P37, P58	c.1678C>T	p.(Arg560Trp)	Chr20(GRCh38):g.63413535G>A	exon 15	missense	known	rs773171451	P/LP	VUS	DM	PM1, PM2 supp., PM5, PM6, PP3 strong, PP4 mod.	Pathogenic
21	KCNQ2	NM_172107.4	P49	c.821C>T	p.(Thr274Met)	Chr20(GRCh38):g.63439704G>A	exon 6	missense	known	rs727503974	P	n/a	DM	PM1, PM2 supp., PM5, PP3 strong, PP4 strong	Pathogenic
21	KCNQ2	NM_172107.4	P51	c.740C>T	p.(Ser247Leu)	Chr20(GRCh38):g.63442482G>A	exon 5	missense	known	rs74315392	Conflicting: P(4); LP(2); VUS(1)	P	DM	PM1, PM2 supp., PM5, PP3 mod., PP4 strong	Pathogenic
21	KCNQ2	NM_172107.4	P65	c.436T>C	p.(Trp146Arg)	Chr20(GRCh38):g.63445316A>G	exon 3	missense	known	rs1555873982	LP	n/a	DM	PM1, PM2 supp., PP3 mod., PP4 strong	Pathogenic
21	KCNQ2	NM_172107.4	P68	c.1955dup	p.(Thr653Aspfs*212)	Chr20(GRCh38):g.63407313dup	exon 17	frameshift duplication	known	n/a	P	n/a	DM	PVS1, PM2 supp., PP4 strong	Pathogenic
21	KCNQ2	NM_172107.4	P84	c.619C>T​	p.(Arg207Trp)	Chr20(GRCh38):g.63444730G>A	exon 4	missense	known	rs74315391	P	VUS	DM	PM1, PM2 supp., PM5, PP3 strong, PP4 strong	Pathogenic
22	KCTD7	NM_153033.5	P79	c.190A>G	p.(Thr64Ala)	Chr7(GRCh38):g.66633320A>G	exon 2	missense	known	rs201296399	Conflicting: P(3); LP(3); VUS(3)	P	DM	PM2 supp., PM3, PP3, PP4 strong	Likely pathogenic
22	KCTD7	NM_153033.5	P79	c.249del	p.(Arg84Glyfs*25)	Chr7(GRCh38):g.66633379del	exon 2	frameshift deletion	novel	n/a	n/a	n/a	n/a	PVS1, PM2 supp., PM3, PP4 strong	Pathogenic
23	KMT2A	NM_001197104.2	P62	c.1154del	p.(Lys385Argfs*15)	Chr11(GRCh38):g.118472310del	exon 3	frameshift deletion	novel	n/a	n/a	n/a	n/a	PVS1, PM2 supp., PP4 strong	Pathogenic
24	MECP2	NM_001110792.2	P72	c.1115C>A	p.(Ser372*)	ChrX(GRCh38):g.154030749G>T	exon 3	nonsense	known	rs61752372	P	P	DM	PVS1, PM2 supp., PP4 strong	Pathogenic
25	NHLRC1	NM_198586.3	P45	c.660dup	p.(Val221Cysfs*13)	Chr6(GRCh38):g.18121947dup	exon1	frameshift duplication	novel	n/a	n/a	n/a	n/a	PVS1, PM2 supp., PP4 strong	Pathogenic
26	NPC1	NM_000271.5	P80	c.1274C>A	p.(Ser425*)	Chr18(GRCh38):g.23556295G>T	exon 8	nonsense	known	n/a	n/a	P	DM	PVS1, PM2 supp., PP4 mod.	Pathogenic
26	NPC1	NM_000271.5	P80	c.3019C>G	p.(Pro1007Ala)	Chr18(GRCh38):g.23538564G>C	exon 20	missense	known	rs80358257	Conflicting: P(1); LP(2); VUS(2)	P	DM	PM1, PM2 supp., PM5, PP3 strong, PP4 mod.	Pathogenic
27	OPHN1	NM_002547.3	P75	c.1026-1G>T	p.?	ChrX(GRCh38):g.68197265C>A	intron 11	splice-site	novel	n/a	n/a	n/a	n/a	PVS1, PM2 supp., PP4 strong	Pathogenic
28	PCDH19	NM_001184880.2	P32	c.1145del	p.(Gly382Aspfs*187)	ChrX(GRCh38):g.100407454del	exon 1	frameshift deletion	known	rs1928406047	P	n/a	n/a	PVS1, PM2 supp., PP4	Pathogenic
28	PCDH19	NM_001184880.2	P43	c.1031C>G	p.(Pro344Arg)	ChrX(GRCh38):g.100407567-G>C	exon1	missense	known	rs796052811	P/LP	P	DM	PM1, PM2 supp., PM5, PP3 strong, PP4 strong	Pathogenic
28	PCDH19	NM_001184880.2	P44	c.1091dup	p.(Tyr366Leufs*10)	ChrX(GRCh38):g.100407513dup	exon 1	frameshift duplication	known	rs758946412	P	P	DM	PVS1, PM1 supp., PP4 strong	Pathogenic
28	PCDH19	NM_001184880.2	P59	c.2452C>T	p.(Gln818*)	ChrX(GRCh38):g.100402688G>A	exon 3	nonsense	known	n/a	P	n/a	n/a	PVS1, PM1 supp., PP4 strong	Pathogenic
29	POMT2	NM_013382.7	P25	c.70del	p.(Gln24Argfs*41)	Chr14(GRCh38):g.77320612del	exon 1	frameshift deletion	novel	n/a	n/a	n/a	n/a	PVS1, PM2 supp., PM3, PP4 mod.	Pathogenic
30	PRRT2	NM_145239.3	P64, P71	c.649dup	p.(Arg217Profs*8)	Chr16 (GRCh38):g.29813694dup	exon 2	frameshift duplication	known	rs587778771	P/LP	P	DM	PVS1	Likely pathogenic
31	PURA	NM_005859.5	P83	c.885delinsGC	p.(His296Profs*21)	Chr5(GRCh38):g.140115066delinsGC	exon 1	frameshift indel	novel	n/a	n/a	n/a	n/a	PVS1, PM2 supp., PM6, PP4 strong	Pathogenic
32	SCN1A	NM_001165963.4	P03	c.3789C>A	p.(Phe1263Leu)	Chr2(GRCh38)g.166012199G>T	exon 19	missense	novel	n/a	n/a	n/a	n/a	PS1, PM1 supp., PM2 supp., PP2, PP3 strong	Pathogenic
32	SCN1A	NM_001165963.4	P07	c.2576G>A	p.(Arg859His)	Chr2(GRCh38):g.166039436C>T	exon 17	missense	known	rs398123588	P	P	DM	PM1, PM2 supp., PM5, PP3 strong, PP4 strong	Pathogenic
32	SCN1A	NM_001165963.4	P09	c.752T>A	p.(Met251Lys)	Chr2(GRCh38):g.166051931A>T	exon 9	missense	novel	n/a	n/a	n/a	n/a	PM1, PM2 supp., PM5, PM6, PP2, PP3 strong	Pathogenic
32	SCN1A	NM_001165963.4	P12	c.1177C>T	p.(Arg393Cys)	Chr2(GRCh38):g.166046970G>A	exon 12	missense	known	rs121917929	P	n/a	DM	PM1, PM2 supp., PM5, PP3 mod., PP4 strong	Pathogenic
32	SCN1A	NM_001165963.4	P19	c.301C>T	p.(Arg101Trp)	Chr2(GRCh38):g.166058652G>A	exon 5	missense	known	rs121917965	P	P	DM	PM1, PM2 supp., PM5, PP3 strong, PP4 strong	Pathogenic
32	SCN1A	NM_001165963.4	P26	c.302G>A	p.(Arg101Gln)	Chr2(GRCh38):g.166058651C>T	exon 5	missense	known	rs121917918	P	P	DM	PM1, PM2 supp., PM5, PP3 strong, PP4 mod.	Pathogenic
32	SCN1A	NM_001165963.4	P28	c.4219C>T	p.(Arg1407*)	Chr2(GRCh38):g.166002537G>A	exon 24	nonsense	known	rs398123593	P	n/a	DM	PVS1, PM2 supp., PM6, PP4 strong	Pathogenic
32	SCN1A	NM_001165963.4	P33	c.2468A>T	p.(Asp823Val)	Chr2(GRCh38):g.166039544T>A	exon 17	missense	novel	n/a	n/a	n/a	n/a	PM1, PM2 supp., PM6, PP2, PP3 strong	Pathogenic
32	SCN1A	NM_001165963.4,	P41	c.5285G>A	p.(Gly1762Glu)	Chr2(GRCh38):g.165991990C>T	exon 29	missense	known	rs121917950	P	n/a	DM	PM1, PM2 supp., PP3 strong, PP4 strong	Pathogenic
32	SCN1A	NM_001165963.4	P57	c.626T>C	p.(Leu209Pro)	Chr2(GRCh38):g.166052920A>G	exon 8	missense	known	n/a	P	n/a	DM	PM1, PM2 supp., PM5, PP3 strong, PP4 strong	Pathogenic
32	SCN1A	NM_001165963.4	P73	c.5590del	p.(Cys1864Valfs*13)	Chr2(GRCh38):g.165991685del	exon 29	frameshift deletion	novel	n/a	n/a	n/a	n/a	PVS1 strong, PM2 supp., PP4 strong	Likely pathogenic
33	SCN2A	NM_021007.3	P29	c.781G>T	p.(Val261Leu)	Chr2(GRCh38):g.165310406G>T	exon 7	missense	known	rs1057520413	P	n/a	n/a	PM1, PM2 supp., PM5, PP3 strong, PP4 strong	Pathogenic
33	SCN2A	NM_001040142.2	P55	c.775C>A	p.(Leu259Ile)	Chr2(GRCh38):g.165310400C>A	exon 7	missense	known	rs1064795018	P	n/a	n/a	PM1, PM2 supp., PM6, PP3, PP4 strong	Pathogenic
33	SCN2A	NM_021007.3	P74	c.3956G>C	p.(Arg1319Pro)	Chr2(GRCh38):g.165373331	exon 21	missense	known	rs121917753	P/LP	n/a	DM	PM1, PM2 supp., PM5, PP3 strong, PP4 strong	Pathogenic
34	SCN3A	NM_006922.4	P11	c.3998C>T	p.(Pro1333Leu)	Chr2(GRCh38):g.165097493G>A	exon 23	missense	known	rs1057520753	P/LP	n/a	DM	PM2 supp., PM6, PP3 strong, PP4 strong	Pathogenic
35	SCN8A	NM_014191.4	P35	c.2895C>A	p.(Asn965Lys)	Chr12(GRCh38):g.51766021C>A	exon 16	missense	novel	n/a	n/a	n/a	n/a	PM1, PM2 supp., PM6, PP2, PP3	Likely pathogenic
36	SLC2A1	NM_006516.4	P40	c.667C>T	p.(Arg223Trp)	Chr1(GRCh38):g.42929885G>A	exon 5	missense	known	rs796053248	P	P	DM	PS3 supp., PM1, PM2 supp., PP1, PP3, PP4 strong	Pathogenic
36	SLC2A1	NM_006516.4	P46	c.236G>T	p.(Gly79Val)	Chr1(GRCh38):g.42931085C>A	exon 3	missense	known	rs1643484465	VUS	n/a	n/a	PM1, PM2 supp., PM6, PP3 strong, PP4	Pathogenic
37	SMARCB1	NM_003073.5	P47	c.919T>C	p.(Phe307Leu)	Chr22(GRCh38):g.23825348T>C	exon 7	missense	novel	n/a	n/a	n/a	n/a	PM2 supp., PM6, PP3 strong	Likely pathogenic
38	SMC1A	NM_006306.4	P36	c.3061dup	p.(Ala1021Glyfs*24)	ChrX(GRCh38):g.53383165dup	exon 20	frameshift duplication	novel	n/a	n/a	n/a	n/a	PVS1, PM2 supp., PM6, PP4 strong	Pathogenic
39	SPTAN1	NM_001130438.3	P20	c. 6908_6916dup	p.(Asp2303_Leu2305dup)	Chr9(GRCh38):g.128632272_128632280dup	exon 53	inframe duplication	known	rs587784440	P/LP	n/a	DM	PM2 supp., PM4 supp., PM6, PP4 strong	Likely pathogenic
40	STXBP1	NM_003165.6	P13, P38	c.1162C>T	p.(Arg388*)	Chr9(GRCh38):g.127675855C>T	exon 14	nonsense	known	rs121918321	P	P	DM	PVS1, PM2 supp., PM6, PP4 mod.	Pathogenic
40	STXBP1	NM_003165.6	P30	c.722C>A	p.(Ser241Tyr)	Chr9(GRCh38):g.127666224C>A	exon 9	missense	known	rs2131472708	LP	n/a	n/a	PM1, PM2 supp., PM5, PM6, PP3 strong, PP4 strong	Pathogenic
40	STXBP1	NM_001032221.6	P67	c.560C>T	p.(Pro187Leu)	Chr9(GRCh38):g.127663335C>T	exon 7	missense	known	rs1841141204	P/LP	n/a	DM	PM1, PM2 supp., PP3 strong, PP4 strong	Pathogenic
41	SYNGAP1	NM_006772.3	P15	c.333del	p.(Lys114Serfs*20)	Chr6(GRCh38):g.33432198del	exon 4	frameshift deletion	known	rs1131691979	P	P	DM	PVS1, PM2 supp., PM6, PP4	Pathogenic
41	SYNGAP1	NM_006772.3	P18	c.509G>A	p.(Pro170Argfs*25)	Chr6(GRCh38):g.33432806G>A	exon 5	splice-site	known	rs1057519546	P/LP	P	DM	PVS1 strong, PM2 supp., PM5, PP4 strong	Pathogenic
41	SYNGAP1	NM_006772.3	P39	c.3471G>A	p.(Trp1157*)	Chr6(GRCh38):g.33444506G>A	exon 16	nonsense	known	rs1064796403	P	n/a	DM	PVS1, PM2 supp., PM6, PP4 strong	Pathogenic
42	TPP1	NM_000391.4	P27	c.622C>T	p.(Arg208*)	Chr11(GRCh38):g.6617040G>A	exon 6	nonsense	known	rs119455955	P	P	DM	PVS1, PM2 supp., PP4 mod.	Pathogenic
42	TPP1	NM_000391.4	P27	c.833A>C	p.(Gln278Pro)	Chr11(GRCh38):g.6616714T>G	exon 7	missense	known	rs796053439	VUS	LP	DM	PM1, PM2 supp., PM5, PP3 strong, PP4 mod.	Pathogenic
43	TSC1	NM_000368.5	P77	c.2228_2229del	p.(Gln743Argfs*10)	Chr9(GRCh38):g.132902767_132902768del	exon 18	frameshift deletion	novel	n/a	n/a	n/a	n/a	PVS1, PM2 supp., PP4 strong	Pathogenic
44	TUBA1A	NM_006009.3	P01	c.920C>T	p.(Pro307Leu)	Chr12(GRCh38):g.49185446G>A	exon 4	missense	known	rs1555162325	P/LP	P	DM	PM1, PM2 supp., PM5, PM6, PP3 strong, PP4 strong	Pathogenic
45	UBA5	NM_024818.6	P56	c.1111G>A	p.(Ala371Thr)	Chr3(GRCh38):g.132675903G>A	exon 11	missense	known	rs114925667	P/LP	P	DM	PS3 supp., PM3, PP3, PP4 strong	Likely pathogenic
45	UBA5	NM_024818.6	P56, P76	c.796G>C	p.(Val266Leu)	Chr3(GRCh38):g.132672161G>C	exon 8	missense	novel	n/a	n/a	n/a	n/a	PM1, PM3, PM6, PP3	Likely pathogenic
45	UBA5	NM_024818.6	P76	c.698T>A	p.(Leu233His)	Chr3(GRCh38):g.132672063T>A	exon 8	missense	novel	n/a	n/a	n/a	n/a	PM1, PM3, PM6, PP3 mod.	Likely pathogenic
46	UPB1	NM_016327.3	P69	c.917-1G>A	p.?	Chr22(GRCh38):g.24523618G>A	Intron 8	splice-site	known	rs143493067	P/LP	LP	DM	PVS1 strong, PM3, PP4	Likely pathogenic
47	WDR45	NM_007075.4	P24	c.103G>T	p.(Glu35*)	ChrX(GRCh38): g.49077864	exon 4	nonsense	novel	n/a	n/a	n/a	n/a	PVS1, PM2 supp., PM6, PP4 mod	Pathogenic
47	WDR45	NM_001029896.2	P53	c.235+1G>T	p.?	ChrX(GRCh38):g.49077642C>A	intron 4	splice-site	known	n/a	n/a	P	DM	PVS1 strong, PM2 supp., PM6, PP4 strong	Pathogenic
48	ZEB2	NM_014795.4	P61	c.851G>A	p.(Cys284Tyr)	Chr2(GRCh38):g.144401264C>T	exon 7	missense	known	rs1703306516	LP	n/a	n/a	PM2 supp., PP3 strong, PP4 strong	Likely pathogenic
n/a, not available; P, Pathogenic; LP, likely pathogenic; VUS, variant of uncertain significance; DM, disease-causing. The thresholds are as follows: ≥ 10 (Pathogenic), 6-9 (Likely Pathogenic). The novelty of the identified variants was assessed using ClinVar (https://www.ncbi.nlm.nih.gov/clinvar), LOVD (the Leiden Open Variation Database, https://www.lovd.nl/), and HGMD (the Human Gene Mutation …

## Sheet: Suppl Table S4
Supplementary Table S4. The contribution of genes to the etiology of epilepsy in the studied cohort
No.	Genes	variant count	affected alleles	patients
1.	SCN1A	11	11	11
2.	KCNQ2	7	8	8
3.	ALDH7A1	2	4	2
4.	ANKRD11	4	4	4
5.	CHD2	4	4	4
6.	PCDH19	4	4	4
7.	STXBP1	3	4	4
8.	UBA5	3	4	2
9.	SCN2A	3	3	3
10.	SYNGAP1	3	3	3
11.	AMT	1	2	1
12.	ATP1A2	2	2	2
13.	CLN6	1	2	1
14.	GAMT	1	2	1
15.	ITPA	1	2	1
16.	KCNJ10	1	2	1
17.	KCTD7	2	2	1
18.	NHLRC1	1	2	1
19.	NPC1	2	2	1
20.	POMT2	1	2	1
21.	PRRT2	1	2	2
22.	SLC2A1	2	2	2
23.	TPP1	2	2	1
24.	UPB1	1	2	1
25.	WDR45	2	2	2
26.	ALG13	1	1	1
27.	ATP1A3	1	1	1
28.	CACNA1A	1	1	1
29.	CDKL5	1	1	1
30.	COL4A1	1	1	1
31.	CUL3	1	1	1
32.	DEPDC5	1	1	1
33.	DYNC1H1	1	1	1
34.	GABRG2	1	1	1
35.	GRIN2A	1	1	1
36.	KANSL1	1	1	1
37.	KMT2A	1	1	1
38.	MECP2	1	1	1
39.	OPHN1	1	1	1
40.	PURA	1	1	1
41.	SCN3A	1	1	1
42.	SCN8A	1	1	1
43.	SMARCB1	1	1	1
44.	SMC1A	1	1	1
45.	SPTAN1	1	1	1
46.	TSC1	1	1	1
47.	TUBA1A	1	1	1
48.	ZEB2	1	1	1
